# Supplementary material for: Huntingtin is an RNA binding protein and participates in NEAT1-mediated paraspeckles
Source: Sci Adv. 2024 Jul 19;10(29):eado5264. doi: 10.1126/sciadv.ado5264 (PMC11259171; doi:10.1126/sciadv.ado5264)
Supplement: Supplementary file 2 — Data S1 [file sciadv.ado5264_data_s1.zip]

Archive with 1 entries (1 files):
- ado5264_data_s1.xlsx
