# Supplementary material for: Huntingtin is an RNA binding protein and participates in NEAT1-mediated paraspeckles
Source: Sci Adv. 2024 Jul 19;10(29):eado5264. doi: 10.1126/sciadv.ado5264 (PMC11259171; doi:10.1126/sciadv.ado5264)
Supplement: Supplementary file 2 — Data S1 [file sciadv.ado5264_data_s1.zip › ado5264_data_s1.xlsx]

## Sheet: NPCs_all_WT_HD overlapped
X	Symbol	baseMean.Q30	log2FoldChange.Q30	lfcSE.Q30	stat.Q30	pvalue.Q30	padj.Q30	baseMean.Q45	log2FoldChange.Q45	lfcSE.Q45	stat.Q45	pvalue.Q45	padj.Q45	baseMean.Q81	log2FoldChange.Q81	lfcSE.Q81	stat.Q81	pvalue.Q81	padj.Q81
ENSG00000028310.17	BRD9	4308.9	1.00455	0.072034	13.9455	3.35133e-44	1.42964e-41	3745.25	1.28664	0.139417	9.22871	2.73904e-20	7.1254e-18	4369.25	1.06425	0.139626	7.62216	2.49472e-14	5.35827e-12
ENSG00000069696.6	DRD4	40.2716	2.90739	0.461553	6.29916	2.99272e-10	1.29934e-08	51.6207	2.33072	0.382621	6.09147	1.11879e-09	7.44537e-08	69.4588	3.20257	0.429194	7.46181	8.53395e-14	1.68434e-11
ENSG00000080854.14	IGSF9B	275.164	1.61529	0.18698	8.63886	5.67775e-18	6.10358e-16	334.222	1.17187	0.166754	7.02749	2.10286e-12	2.1825e-10	529.882	1.06791	0.174738	6.11148	9.87097e-10	8.71989e-08
ENSG00000090905.18	TNRC6A	7552.94	1.04452	0.0718263	14.5422	6.54177e-48	3.31717e-45	5703.68	1.22916	0.144338	8.51583	1.65406e-17	3.52473e-15	6630.42	1.08428	0.109738	9.88057	5.05424e-23	4.25878e-20
ENSG00000099715.14	PCDH11Y	48.1628	1.18473	0.402756	2.94156	0.00326568	0.0237651	98.4055	1.34109	0.265531	5.05059	4.40447e-07	1.73332e-05	52.8664	1.46813	0.377782	3.88617	0.000101837	0.00224
ENSG00000099834.18	CDHR5	12.4392	3.32319	0.916828	3.62466	0.00028934	0.00318167	15.3858	2.3784	0.740509	3.21185	0.00131885	0.0148582	20.4522	4.66926	0.946949	4.93084	8.18753e-07	3.78423e-05
ENSG00000100162.14	CENPM	262.811	1.4847	0.158344	9.37648	6.82134e-21	9.59809e-19	268.532	1.74715	0.193626	9.02336	1.82411e-19	4.56733e-17	292.201	1.53421	0.266304	5.76114	8.35481e-09	5.94277e-07
ENSG00000100288.19	CHKB	18.3858	2.4261	0.639213	3.79545	0.000147377	0.00179058	14.3683	1.81661	0.738124	2.46112	0.0138505	0.0858148	19.5383	1.84181	0.664308	2.77253	0.00556223	0.0491515
ENSG00000102128.8	RAB40AL	70.7353	1.90703	0.341957	5.57681	2.44964e-08	7.54977e-07	31.9081	1.34715	0.472757	2.84957	0.00437787	0.0369409	41.5398	2.7892	0.528735	5.27525	1.32578e-07	7.20732e-06
ENSG00000103150.5	MLYCD	832.725	1.32932	0.114472	11.6126	3.55737e-31	9.75555e-29	703.804	1.08341	0.131141	8.26147	1.43894e-16	2.59671e-14	844.288	1.20873	0.165542	7.30164	2.84291e-13	5.0549e-11
ENSG00000103269.13	RHBDL1	24.8755	1.57979	0.511082	3.09106	0.00199444	0.0159146	22.7369	1.46833	0.559095	2.62626	0.00863298	0.0609327	59.6189	2.2335	0.468	4.77244	1.82006e-06	7.49511e-05
ENSG00000104894.11	CD37	52.8289	2.20255	0.404476	5.44546	5.1673e-08	1.49163e-06	55.2624	1.62936	0.390908	4.16815	3.07079e-05	0.000691135	63.9075	1.60606	0.349153	4.59985	4.22787e-06	0.000153606
ENSG00000105523.3	FAM83E	46.7044	2.44266	0.399578	6.11311	9.77101e-10	3.90187e-08	27.1115	1.80807	0.507431	3.56318	0.000366391	0.00543642	55.691	1.74121	0.40062	4.34628	1.38464e-05	0.000416686
ENSG00000108771.12	DHX58	256.631	5.8114	0.347368	16.7298	7.94778e-63	8.54387e-60	541.005	7.87921	0.423431	18.608	2.76636e-77	5.54129e-74	949.055	7.05474	1.65744	4.25641	2.07732e-05	0.000589508
ENSG00000108785.7	HSD17B1P1	13.3774	1.50623	0.67974	2.2159	0.0266984	0.117338	13.9741	1.94464	0.720099	2.70052	0.00692311	0.0519	16.7361	1.84045	0.668927	2.75135	0.00593508	0.0514343
ENSG00000113916.17	BCL6	328.507	1.4338	0.146501	9.78698	1.28069e-22	2.12459e-20	297.114	1.35857	0.176174	7.71152	1.24325e-14	1.79163e-12	385.791	1.39499	0.194375	7.1768	7.13632e-13	1.20263e-10
ENSG00000120049.18	KCNIP2	72.7722	1.63228	0.310756	5.25261	1.49961e-07	3.93575e-06	53.4415	1.78115	0.37018	4.81158	1.49738e-06	5.11845e-05	90.29	1.69225	0.366152	4.62172	3.80562e-06	0.000140596
ENSG00000121318.2	TAS2R10	59.8203	2.00615	0.332351	6.03625	1.57735e-09	6.0907e-08	33.1097	1.28903	0.441229	2.92146	0.00348391	0.0312848	37.5634	1.53073	0.520515	2.9408	0.00327369	0.0332062
ENSG00000127364.3	TAS2R4	331.958	1.25733	0.155195	8.10158	5.42514e-16	4.82784e-14	157.185	1.32865	0.226452	5.86722	4.4317e-09	2.62637e-07	177.693	1.19328	0.289567	4.12091	3.77382e-05	0.000969247
ENSG00000128271.21	ADORA2A	28.591	1.90387	0.513435	3.7081	0.000208822	0.00240346	32.647	2.09568	0.466476	4.49258	7.0367e-06	0.000195835	37.6898	2.8619	0.527812	5.42219	5.8872e-08	3.46712e-06
ENSG00000129932.7	DOHH	134.069	1.43701	0.226269	6.35089	2.14069e-10	9.50929e-09	141.782	1.48741	0.257432	5.77789	7.56433e-09	4.30458e-07	220.786	1.83184	0.271202	6.75451	1.43319e-11	1.8579e-09
ENSG00000130600.16	H19	35.9743	2.04147	0.443134	4.60689	4.0874e-06	7.53422e-05	33.1771	1.4913	0.503981	2.95905	0.00308592	0.0285647	20.8635	2.12101	0.662968	3.19926	0.00137779	0.0174579
ENSG00000135437.9	RDH5	27.5006	1.5351	0.476649	3.22061	0.00127918	0.0110292	18.9808	1.36381	0.617187	2.20972	0.0271247	0.135495	25.9859	1.70223	0.538117	3.16331	0.00155984	0.0191305
ENSG00000139725.7	RHOF	32.1132	1.87566	0.465991	4.02509	5.69529e-05	0.000772644	32.2767	1.63735	0.466529	3.50964	0.000448712	0.00637457	62.1246	1.92288	0.415804	4.62448	3.75531e-06	0.000139443
ENSG00000141979.4	CTD-3222D19.2	12.7586	3.06978	0.821125	3.73851	0.000185116	0.00217628	7.90704	2.96475	1.06306	2.78889	0.00528884	0.0425636	8.16323	2.80868	1.23995	2.26514	0.0235038	0.133389
ENSG00000143258.15	USP21	244.281	1.15088	0.160739	7.15994	8.07111e-13	5.00949e-11	319.06	2.01921	0.175627	11.4972	1.36264e-30	8.02795e-28	418.59	1.64844	0.622367	2.64867	0.00808097	0.0643774
ENSG00000144504.15	ANKMY1	442.632	1.26363	0.129854	9.73121	2.21941e-22	3.57165e-20	398.033	1.25762	0.152031	8.27216	1.31554e-16	2.3956e-14	508.085	1.27056	0.168146	7.55629	4.14716e-14	8.45453e-12
ENSG00000146859.6	TMEM140	9.0709	3.03264	0.985917	3.07596	0.00209825	0.0165757	12.2037	2.58823	0.784004	3.3013	0.000962388	0.0116622	9.03866	2.03332	1.00465	2.02391	0.0429794	0.19711
ENSG00000148803.11	FUOM	29.1115	1.47202	0.46166	3.18855	0.0014299	0.0120912	27.2872	1.18895	0.485268	2.45008	0.0142824	0.0876502	49.1552	1.21506	0.398765	3.04706	0.00231093	0.0257517
ENSG00000153443.12	UBALD1	48.4423	1.00494	0.353407	2.84359	0.00446087	0.0306457	55.7839	1.10528	0.335965	3.28986	0.00100238	0.0120757	87.7379	1.52027	0.292227	5.20236	1.96778e-07	1.02888e-05
ENSG00000154710.15	RABGEF1	60.6537	1.26649	0.319165	3.96814	7.24362e-05	0.000960397	56.6702	1.01196	0.340342	2.97335	0.00294566	0.0276238	66.503	1.4277	0.393446	3.6287	0.000284851	0.00514893
ENSG00000159588.14	CCDC17	53.1878	1.88313	0.374589	5.02719	4.97728e-07	1.16923e-05	49.3694	1.78358	0.418892	4.25786	2.06393e-05	0.000491589	81.1558	2.50175	0.351344	7.12052	1.07517e-12	1.71933e-10
ENSG00000159958.5	TNFRSF13C	141.929	1.31529	0.240882	5.46029	4.75346e-08	1.3805e-06	103.608	1.31134	0.268509	4.88377	1.04077e-06	3.68986e-05	140.384	1.45654	0.32913	4.42543	9.62489e-06	0.000309182
ENSG00000160282.13	FTCD	23.5602	1.29832	0.522656	2.48408	0.0129888	0.0692056	30.6272	1.24307	0.465122	2.67257	0.00752719	0.0553168	54.718	2.25987	0.483863	4.67048	3.00501e-06	0.000115094
ENSG00000161960.14	EIF4A1	125	1.82907	0.234712	7.79285	6.55169e-15	5.10367e-13	117.541	1.40008	0.256606	5.45616	4.86554e-08	2.37133e-06	180.866	1.75206	0.289837	6.04496	1.49445e-09	1.28394e-07
ENSG00000162341.16	TPCN2	244.652	1.24302	0.166516	7.46485	8.33942e-14	5.80583e-12	216.623	1.24433	0.223837	5.55908	2.71197e-08	1.42581e-06	301.524	1.81318	0.23763	7.6303	2.34211e-14	5.18293e-12
ENSG00000174886.12	NDUFA11	105.837	1.57465	0.257537	6.11424	9.70161e-10	3.87992e-08	114.562	1.40002	0.252794	5.5382	3.056e-08	1.59414e-06	178.773	2.15463	0.263328	8.18233	2.78415e-16	8.02569e-14
ENSG00000178623.11	GPR35	51.2581	2.84386	0.393331	7.23019	4.82326e-13	3.06442e-11	43.1538	1.46194	0.411857	3.54964	0.000385762	0.00565004	78.7429	2.51008	0.367883	6.82303	8.91408e-12	1.23601e-09
ENSG00000180525.11	PRR26	39.9336	3.29092	0.477167	6.89679	5.31911e-12	3.02222e-10	46.0206	3.00959	0.506688	5.93973	2.85498e-09	1.78023e-07	45.7743	3.35518	0.512217	6.5503	5.74197e-11	6.48429e-09
ENSG00000180902.17	D2HGDH	149.378	1.7018	0.221853	7.67085	1.70858e-14	1.29346e-12	174.1	1.32105	0.260537	5.07048	3.96805e-07	1.58968e-05	273.92	2.30231	0.235103	9.79276	1.20953e-22	9.81424e-20
ENSG00000181097.5	RP11-429J17.2	22.5333	1.33466	0.53354	2.50152	0.012366	0.066721	19.7557	1.97763	0.584618	3.38277	0.000717594	0.00922009	34.3136	1.25334	0.516369	2.42721	0.0152154	0.0996091
ENSG00000183397.5	C19orf71	10.7975	2.36186	0.864553	2.73189	0.00629724	0.0401134	15.07	3.42732	0.855449	4.00646	6.16363e-05	0.00124711	24.039	3.73449	0.737444	5.0641	4.10337e-07	2.01111e-05
ENSG00000183444.10	OR7E38P	61.5217	1.7289	0.330464	5.23174	1.67922e-07	4.37296e-06	45.1637	2.19176	0.442092	4.95769	7.13368e-07	2.66098e-05	40.8209	1.39884	0.413379	3.38392	0.000714583	0.0105635
ENSG00000186007.9	LEMD1	228.923	1.08982	0.174711	6.23786	4.43593e-10	1.86566e-08	111.163	1.56022	0.286902	5.43818	5.3828e-08	2.61072e-06	205.893	1.39806	0.239812	5.82982	5.54885e-09	4.07933e-07
ENSG00000187260.15	WDR86	284.329	1.53355	0.162317	9.44786	3.45829e-21	5.02387e-19	385.142	1.38077	0.19958	6.91837	4.5688e-12	4.45908e-10	742.886	1.61331	0.154096	10.4695	1.19232e-25	1.30606e-22
ENSG00000187608.8	ISG15	185.296	1.1189	0.200105	5.59158	2.25019e-08	7.02366e-07	170.962	1.19744	0.234323	5.11019	3.21827e-07	1.33141e-05	239.922	1.49297	0.24166	6.17798	6.49267e-10	6.00175e-08
ENSG00000188981.10	MSANTD1	40.1431	1.31397	0.391578	3.35558	0.000791978	0.00740842	34.3843	1.08255	0.420993	2.57142	0.0101281	0.0682855	54.8706	1.47515	0.406642	3.62765	0.000286017	0.00516575
ENSG00000188996.4	HUS1B	49.0631	1.71757	0.361348	4.75324	2.00182e-06	4.02085e-05	39.4881	1.39198	0.436917	3.18593	0.00144291	0.0159493	56.03	1.77454	0.443843	3.99812	6.3847e-05	0.00151381
ENSG00000196421.8	LINC00176	32.4787	1.77737	0.48028	3.70069	0.000215011	0.0024673	38.8322	1.64902	0.438537	3.76028	0.000169726	0.00290332	56.0555	2.7466	0.413322	6.64519	3.0283e-11	3.68577e-09
ENSG00000196440.11	ARMCX4	2059.19	1.31926	0.10506	12.5572	3.6277e-36	1.21868e-33	2093.91	1.66026	0.300274	5.52917	3.21753e-08	1.66109e-06	2815.33	1.76428	0.132276	13.3379	1.3929e-40	5.08594e-37
ENSG00000197070.13	ARRDC1	85.6948	1.21126	0.263064	4.60442	4.13607e-06	7.61349e-05	131.141	1.94837	0.303044	6.42935	1.28154e-10	9.72366e-09	234.614	2.63182	0.277112	9.49731	2.15385e-21	1.38784e-18
ENSG00000197381.15	ADARB1	382.921	1.62876	0.165582	9.83657	7.83363e-23	1.34095e-20	474.835	1.78113	0.162152	10.9843	4.54634e-28	2.16828e-25	724.244	2.02859	0.166251	12.202	3.03317e-34	5.70906e-31
ENSG00000198113.2	TOR4A	20.0417	1.61967	0.619584	2.61412	0.00894573	0.0522191	26.5094	1.75784	0.53321	3.29672	0.000978227	0.0118041	34.4798	1.95192	0.558311	3.49612	0.000472081	0.00776453
ENSG00000198221.8	MLLT4-AS1	128.751	1.54651	0.219749	7.03764	1.95523e-12	1.15997e-10	53.3984	1.49301	0.39375	3.79178	0.000149569	0.00262578	90.1256	1.6807	0.358127	4.69303	2.69192e-06	0.0001055
ENSG00000198695.2	MT-ND6	18705.5	1.73738	0.537957	3.22959	0.00123967	0.0107413	18243.4	2.68671	0.46572	5.76893	7.97766e-09	4.48878e-07	15408.5	2.86331	0.339139	8.44287	3.09634e-17	1.01246e-14
ENSG00000198835.3	GJC2	13.216	1.37378	0.699721	1.96332	0.0496085	0.181268	10.9392	2.54479	0.843547	3.01678	0.00255478	0.0248181	31.6009	2.00712	0.572685	3.50476	0.000457015	0.00757359
ENSG00000198888.2	MT-ND1	19486.9	2.18158	0.206469	10.5661	4.27759e-26	8.91166e-24	21191.9	1.65452	0.327371	5.05395	4.32754e-07	1.71213e-05	26175.1	1.58869	0.376854	4.21567	2.49043e-05	0.000682858
ENSG00000199059.3	MIR135B	4.49315	4.34604	1.55955	2.78673	0.00532431	0.0352354	1.89082	4.29006	2.10144	2.04149	0.041202	NA	4.07092	4.09512	1.66438	2.46045	0.0138765	0.093569
ENSG00000199075.1	MIR26A1	13.8907	1.74201	0.711349	2.44888	0.0143301	0.0743048	10.7726	2.0127	0.796677	2.52637	0.0115248	0.07505	13.8784	1.45045	0.734674	1.97428	0.0483504	0.212404
ENSG00000199179.3	MIRLET7I	23.7557	1.8042	0.562244	3.20892	0.00133236	0.0113782	24.191	1.95352	0.541172	3.6098	0.000306431	0.00469573	20.8416	2.45483	0.669389	3.66727	0.000245158	0.00458662
ENSG00000203279.3	RP11-498P14.5	110.772	1.091	0.241639	4.51501	6.33131e-06	0.000111285	84.6925	1.13144	0.339055	3.33703	0.000846779	0.0105615	123.046	1.12183	0.264778	4.23686	2.26671e-05	0.000633406
ENSG00000203804.4	ADAMTSL4-AS1	86.4074	1.34435	0.281312	4.77885	1.76299e-06	3.60033e-05	82.7631	1.27983	0.292172	4.38039	1.18465e-05	0.000306191	109.393	1.75401	0.276615	6.34097	2.28321e-10	2.31576e-08
ENSG00000205041.1	CTC-425O23.2	49.7915	2.15342	0.379757	5.67052	1.42368e-08	4.66036e-07	36.4362	1.66353	0.465943	3.57024	0.000356649	0.00533138	64.2096	2.51497	0.454459	5.53399	3.13022e-08	1.95376e-06
ENSG00000206028.1	CTA-373H7.7	114.722	2.328	0.255935	9.09606	9.36648e-20	1.19301e-17	78.8115	1.97604	0.328781	6.01021	1.85286e-09	1.20112e-07	83.365	1.19595	0.348466	3.43206	0.000599022	0.00920319
ENSG00000206585.1	RNVU1-7	163.575	1.624	0.236748	6.85961	6.90468e-12	3.84986e-10	350.618	1.64805	0.217319	7.58355	3.36215e-14	4.59469e-12	503.298	1.68535	0.161684	10.4237	1.93219e-25	1.96734e-22
ENSG00000206588.1	RNU1-28P	1151.35	6.31093	0.212613	29.6827	1.28348e-193	1.72468e-189	2814.44	5.15021	0.85286	6.03876	1.55307e-09	1.01665e-07	4171.64	4.24574	0.419963	10.1098	4.99918e-24	4.38089e-21
ENSG00000206596.1	RNU1-27P	225.546	3.98039	0.26732	14.89	3.82967e-50	2.28717e-47	530.902	3.36745	0.780137	4.31649	1.58528e-05	0.000393005	699.984	2.58526	0.170966	15.1215	1.16907e-51	8.53731e-48
ENSG00000206737.1	RNVU1-18	60.6278	2.07073	0.372917	5.5528	2.81131e-08	8.59545e-07	93.2948	2.29413	0.302529	7.58318	3.37187e-14	4.59469e-12	166.823	2.06609	0.233769	8.83817	9.73026e-19	3.80662e-16
ENSG00000206870.1	RNU6-398P	19.6389	1.53434	0.60755	2.52545	0.011555	0.0632208	12.0778	2.12405	0.838484	2.53321	0.0113024	0.074059	13.3781	2.19531	0.805311	2.72603	0.00641004	0.0542676
ENSG00000207389.1	RNU1-4	19.699	1.89575	0.598623	3.16685	0.00154098	0.0128654	33.2909	1.57262	0.500654	3.14112	0.001683	0.0179416	53.7826	1.94393	0.398917	4.87303	1.09902e-06	4.84453e-05
ENSG00000207513.1	RNU1-3	23.3195	1.51077	0.530494	2.84786	0.00440147	0.0303306	35.4789	1.84275	0.502528	3.66696	0.000245453	0.003915	58.5613	2.08155	0.413631	5.03238	4.84437e-07	2.34283e-05
ENSG00000207574.1	MIR661	2.19328	4.35357	1.92423	2.2625	0.0236668	NA	7.40682	6.2493	1.46939	4.25299	2.1093e-05	0.000499299	12.4225	6.76561	1.38701	4.87782	1.07264e-06	4.75697e-05
ENSG00000207598.1	MIR124-3	6.48276	4.90337	1.44955	3.38269	0.000717795	0.00682858	8.50988	5.46241	1.41474	3.86107	0.000112894	0.00208721	10.0061	4.61593	1.28477	3.59281	0.000327129	0.00578429
ENSG00000207716.1	MIR572	7.24456	4.1337	1.29445	3.19341	0.00140602	0.0119239	10.8951	3.22054	0.970733	3.31764	0.000907821	0.0111425	8.31816	2.67077	1.0885	2.45361	0.0141429	0.0949086
ENSG00000207776.1	MIR551A	5.7328	2.61433	1.24561	2.09884	0.0358313	0.144716	8.41081	2.25637	0.964193	2.34017	0.019275	0.107428	8.60374	3.79454	1.16785	3.24918	0.00115737	0.0152837
ENSG00000207780.1	MIR648	16.8616	1.26669	0.637758	1.98617	0.0470149	0.174762	16.3587	2.00287	0.783194	2.5573	0.0105487	0.0704578	13.503	2.23801	0.807145	2.77275	0.00555851	0.0491428
ENSG00000207816.1	MIR124-2	137.744	2.51814	0.239206	10.527	6.48375e-26	1.34039e-23	89.6814	2.06122	0.297927	6.91855	4.56305e-12	4.45908e-10	96.9988	1.73907	0.301525	5.76759	8.04123e-09	5.73835e-07
ENSG00000207960.1	MIR153-2	15.0063	1.90108	0.66039	2.87872	0.00399296	0.0280845	9.45482	3.33766	1.04801	3.18476	0.00144874	0.0159624	11.8441	2.72892	0.852715	3.20027	0.00137298	0.017426
ENSG00000208009.1	MIR130A	29.5675	2.9078	0.541911	5.36582	8.05818e-08	2.22573e-06	17.7709	2.34266	0.672725	3.48235	0.000497033	0.00690434	20.3101	3.33353	0.732677	4.54979	5.36989e-06	0.000187033
ENSG00000210107.1	MT-TQ	1688.41	2.26723	0.855682	2.64962	0.0080582	0.0483294	1729.74	4.49395	0.170867	26.3008	1.87786e-152	1.88077e-148	2453.57	4.95237	0.385905	12.8331	1.06951e-37	2.92884e-34
ENSG00000210117.1	MT-TW	426.343	2.86689	0.182578	15.7023	1.45946e-55	1.03218e-52	667.535	2.18403	0.445759	4.89957	9.60466e-07	3.42943e-05	830.24	1.70714	0.435235	3.92235	8.76908e-05	0.00198259
ENSG00000210144.1	MT-TY	151.173	4.27478	0.334832	12.767	2.50762e-37	8.98565e-35	182.897	4.88602	0.323089	15.1228	1.1458e-51	1.43447e-48	236.195	4.2118	0.327846	12.8469	8.95344e-38	2.80217e-34
ENSG00000210151.2	MT-TS1	400.623	3.22878	0.570249	5.66205	1.49576e-08	4.86078e-07	546.545	4.25686	0.460573	9.24253	2.40726e-20	6.3447e-18	581.581	4.1751	0.467138	8.93762	3.97642e-19	1.6753e-16
ENSG00000210196.2	MT-TP	1735.06	4.18777	0.309645	13.5244	1.122e-41	4.63902e-39	1794.81	4.47626	0.15539	28.8066	1.77169e-182	3.54888e-178	2377.28	4.30391	0.522739	8.23338	1.82008e-16	5.38842e-14
ENSG00000211997.1	MIR708	47.987	3.33718	0.444439	7.50875	5.96948e-14	4.22184e-12	25.0782	2.98215	0.590392	5.05114	4.39174e-07	1.73171e-05	32.3077	3.56784	0.595382	5.99253	2.06607e-09	1.70806e-07
ENSG00000212694.8	LINC01089	198.08	1.72694	0.204284	8.45361	2.82435e-17	2.84307e-15	177.779	1.8471	0.216144	8.54571	1.27751e-17	2.7815e-15	275.148	1.83736	0.231906	7.92285	2.32135e-15	5.76351e-13
ENSG00000213540.3	RP11-486G15.1	38.854	1.16474	0.388174	3.00056	0.0026948	0.0202979	25.1207	1.79139	0.574253	3.11951	0.00181151	0.0189882	33.2366	1.42278	0.500484	2.84281	0.00447181	0.0418489
ENSG00000213600.3	XXcos-LUCA16.1	47.8447	2.4313	0.396173	6.13698	8.41073e-10	3.40933e-08	41.4454	1.88825	0.436188	4.32899	1.49795e-05	0.000374133	64.9287	3.07017	0.435201	7.05459	1.73107e-12	2.72837e-10
ENSG00000213638.5	ADAT3	42.0287	1.45548	0.40497	3.59405	0.000325574	0.00352815	60.7119	1.76474	0.386825	4.56212	5.06402e-06	0.000146374	91.561	2.5201	0.350769	7.1845	6.74537e-13	1.14556e-10
ENSG00000215158.9	RP11-1023L17.1	1606.56	1.14956	0.077799	14.776	2.09277e-49	1.12487e-46	976.7	1.10338	0.133756	8.24918	1.59489e-16	2.85066e-14	1121.2	1.10022	0.150203	7.32488	2.39107e-13	4.36529e-11
ENSG00000215184.2	RP11-8L18.2	107.71	1.07303	0.250138	4.28977	1.7886e-05	0.000281268	75.6048	1.43251	0.318483	4.49793	6.86171e-06	0.000191965	79.7742	1.3053	0.374991	3.48089	0.000499758	0.00812218
ENSG00000215417.11	MIR17HG	386.058	1.25452	0.150287	8.34746	6.97476e-17	6.6707e-15	299.365	1.33398	0.17783	7.50146	6.31087e-14	8.15568e-12	342.963	1.27504	0.186026	6.85413	7.17458e-12	1.02751e-09
ENSG00000215440.11	NPEPL1	107.506	1.60226	0.25425	6.3019	2.94027e-10	1.28093e-08	106.177	1.02151	0.28631	3.56787	0.000359899	0.00535996	206.004	1.37474	0.289983	4.74076	2.12914e-06	8.55874e-05
ENSG00000217801.9	RP11-465B22.3	28.5373	1.13954	0.528485	2.15624	0.031065	0.131002	30.4302	2.18699	0.587814	3.72054	0.000198796	0.00330738	37.7051	2.05717	0.509789	4.03533	5.45252e-05	0.00131923
ENSG00000217930.7	PAM16	84.7543	1.22807	0.279188	4.39874	1.08882e-05	0.000180965	77.1065	1.59176	0.354494	4.49023	7.11478e-06	0.000197391	107.738	1.74525	0.357716	4.87887	1.06696e-06	4.75101e-05
ENSG00000218596.2	RP11-2J18.1	96.4713	1.06123	0.249489	4.25361	2.10356e-05	0.000322678	62.3523	1.35372	0.332768	4.06806	4.74057e-05	0.000999561	51.7139	1.73286	0.438826	3.94887	7.85215e-05	0.0018032
ENSG00000222012.1	AC005481.5	48.1781	2.90938	0.41568	6.99908	2.57651e-12	1.51187e-10	38.1805	2.92732	0.490091	5.97302	2.32898e-09	1.47632e-07	46.7674	3.99209	0.547129	7.29644	2.95492e-13	5.1789e-11
ENSG00000223760.4	MED15P9	11.6721	1.83657	0.773552	2.37421	0.0175865	0.086453	261.936	2.38926	0.215972	11.0628	1.90042e-28	9.76085e-26	421.277	2.72626	0.241044	11.3102	1.16787e-29	1.5991e-26
ENSG00000224066.1	RP4-622L5.7	44.2842	1.12431	0.359742	3.12531	0.00177617	0.014494	35.6435	1.13675	0.453849	2.5047	0.0122557	0.0782353	54.0023	1.2708	0.46393	2.73922	0.00615855	0.0528346
ENSG00000224430.2	MKRN5P	187.035	1.10467	0.20358	5.42619	5.7571e-08	1.64794e-06	71.9248	1.44953	0.332651	4.35752	1.31542e-05	0.000335107	68.0209	1.91147	0.401268	4.76358	1.90191e-06	7.80283e-05
ENSG00000225032.5	RP11-228B15.4	53.7949	1.37643	0.358415	3.84033	0.000122871	0.00152978	47.534	1.30134	0.433214	3.00391	0.00266533	0.0255533	69.4765	1.9444	0.452102	4.3008	1.7018e-05	0.00049777
ENSG00000225264.3	ZNRF2P2	107.244	1.00369	0.247098	4.06191	4.86736e-05	0.000675324	78.7611	1.01028	0.327584	3.08404	0.00204208	0.0208905	107.236	1.17181	0.299757	3.90921	9.26003e-05	0.00207857
ENSG00000225300.1	RP11-1086F11.1	27.2058	2.04046	0.593891	3.43575	0.000590916	0.00579593	19.2596	2.04047	0.622924	3.27563	0.00105425	0.0125179	20.9791	2.81371	0.726653	3.87215	0.000107879	0.00235166
ENSG00000225951.1	ODF2-AS1	15.672	1.98194	0.68459	2.89508	0.00379064	0.0268441	18.4782	5.0847	1.01764	4.99656	5.8361e-07	2.22249e-05	15.1769	2.80445	0.827124	3.3906	0.000697405	0.0103655
ENSG00000226174.6	TEX22	54.1332	1.51645	0.35141	4.31534	1.59359e-05	0.000254171	49.8209	1.52545	0.364818	4.18139	2.89731e-05	0.000655774	77.2953	2.45629	0.375777	6.53655	6.29541e-11	7.07281e-09
ENSG00000226562.3	CYP4F26P	71.8566	1.54603	0.313547	4.93076	8.19105e-07	1.8208e-05	83.2749	1.4181	0.283579	5.00073	5.71125e-07	2.17909e-05	92.1442	1.50985	0.31783	4.75048	2.0293e-06	8.24823e-05
ENSG00000226763.4	SRRM5	120.463	1.06735	0.263796	4.04613	5.20715e-05	0.000713991	149.441	1.48132	0.322074	4.59932	4.23865e-06	0.000126534	173.219	1.45189	0.296612	4.89492	9.83457e-07	4.44239e-05
ENSG00000226824.6	RP4-756H11.3	52.726	2.48413	0.375133	6.62199	3.54393e-11	1.79704e-09	59.4188	1.74167	0.374617	4.6492	3.33222e-06	0.000103324	81.4052	1.65159	0.3785	4.36352	1.27988e-05	0.000388898
ENSG00000227200.1	RP11-121A14.3	18.1714	2.0088	0.757904	2.65046	0.00803811	0.048252	14.5496	1.59869	0.748485	2.1359	0.0326878	0.153557	20.344	1.7104	0.753713	2.2693	0.0232498	0.132473
ENSG00000227248.1	FAM155A-IT1	206.219	1.07542	0.175769	6.11837	9.45391e-10	3.79673e-08	162.084	1.20923	0.250871	4.82014	1.43458e-06	4.92901e-05	145.499	1.08499	0.30321	3.57836	0.000345757	0.00603574
ENSG00000227945.1	RP11-103C16.2	7.88748	2.22739	0.940116	2.36927	0.0178234	0.0872661	12.6266	2.10735	0.851128	2.47595	0.0132881	0.0831297	8.3666	2.76883	1.28742	2.15067	0.0315021	0.161817
ENSG00000228393.3	LINC01004	287.687	1.66509	0.166651	9.99148	1.66082e-23	3.05715e-21	120.058	1.5514	0.284852	5.44633	5.14185e-08	2.49991e-06	139.242	1.25595	0.251534	4.99317	5.93959e-07	2.82266e-05
ENSG00000228417.1	RP11-549L6.3	16.1193	1.31044	0.635122	2.06329	0.0390849	0.153454	15.4429	1.8649	0.703455	2.65105	0.00802418	0.0576102	22.2396	2.50165	0.648261	3.85902	0.000113845	0.00245001
ENSG00000228544.1	CCDC183-AS1	29.564	1.77943	0.478775	3.71664	0.000201894	0.0023371	36.1919	2.00854	0.485771	4.13475	3.55348e-05	0.000781337	47.5278	1.71192	0.421696	4.05961	4.91556e-05	0.00121409
ENSG00000229384.2	HMGB1P16	39.2361	1.15215	0.394023	2.92408	0.00345477	0.0248684	16.8332	1.27153	0.634641	2.00354	0.0451194	0.190592	16.2152	1.43658	0.653646	2.1978	0.0279634	0.14985
ENSG00000229808.1	RP11-456P18.2	56.9319	1.3576	0.342455	3.96431	7.36072e-05	0.000971608	26.0468	1.0669	0.534098	1.99756	0.045764	0.192584	28.5905	1.39612	0.548437	2.54563	0.0109081	0.0800316
ENSG00000230397.1	SPTLC1P1	41.8256	2.00417	0.40041	5.00531	5.57731e-07	1.29439e-05	25.5941	2.85259	0.607859	4.69285	2.69419e-06	8.67643e-05	24.8646	1.36159	0.548536	2.48222	0.0130565	0.0899785
ENSG00000230724.9	LINC01001	52.8262	1.30606	0.33687	3.87705	0.000105732	0.00134098	27.3525	1.58827	0.490987	3.23486	0.00121704	0.0139306	37.5901	1.16222	0.448752	2.5899	0.0096005	0.0731321
ENSG00000230922.1	RP4-753M9.1	569.356	2.95337	0.148286	19.9167	2.91638e-88	1.11968e-84	380.532	2.63361	0.226343	11.6355	2.72034e-31	1.65125e-28	575.289	3.34848	0.222275	15.0646	2.76819e-51	1.51614e-47
ENSG00000231160.9	KLF3-AS1	57.6678	1.0263	0.34539	2.97143	0.00296414	0.021903	42.3498	1.63994	0.480393	3.41373	0.00064079	0.00844451	49.152	1.23562	0.449479	2.749	0.00597765	0.0517418
ENSG00000231827.3	RP11-216N14.5	1626.84	1.41777	0.0883119	16.0541	5.34871e-58	4.10705e-55	1147.81	1.23448	0.142766	8.6469	5.29161e-18	1.16479e-15	1610.32	1.35205	0.145723	9.27817	1.72417e-20	9.21294e-18
ENSG00000231871.5	IPO9-AS1	36.0144	1.46374	0.409458	3.57483	0.00035045	0.00375982	41.3766	1.91001	0.456137	4.18736	2.82221e-05	0.00064069	35.2766	1.12549	0.468651	2.40156	0.0163252	0.104151
ENSG00000231887.6	PRH1	65.6951	1.48277	0.30589	4.84738	1.25101e-06	2.67256e-05	23.5262	1.31761	0.523914	2.51494	0.0119052	0.076803	34.9935	1.30879	0.565823	2.31308	0.0207183	0.122808
ENSG00000232021.6	LEF1-AS1	44.5648	1.95717	0.415225	4.71352	2.43471e-06	4.75184e-05	35.2264	1.75291	0.511127	3.4295	0.000604705	0.00807524	39.1845	1.41159	0.464841	3.0367	0.0023918	0.0264778
ENSG00000232487.1	RASA3-IT1	21.7494	2.69924	0.614779	4.39058	1.1305e-05	0.000187313	27.0348	3.70783	0.6263	5.92022	3.21514e-09	1.98162e-07	48.9337	4.11304	0.577538	7.12167	1.06627e-12	1.71763e-10
ENSG00000232545.1	KB-318B8.7	27.7378	1.79102	0.48039	3.72826	0.000192805	0.00224898	24.1943	1.1685	0.531441	2.19874	0.0278967	0.138198	38.6338	1.54458	0.469677	3.2886	0.00100688	0.0137866
ENSG00000232586.1	KIAA1614-AS1	53.9689	2.01824	0.360507	5.59835	2.16402e-08	6.77831e-07	35.6141	1.36672	0.506292	2.69948	0.00694487	0.0519663	55.8276	1.6554	0.462142	3.58201	0.000340962	0.00596629
ENSG00000232828.1	AF196970.3	19.8908	1.33626	0.55605	2.40313	0.0162552	0.0815341	13.4303	1.64156	0.725225	2.26352	0.0236035	0.123447	15.3752	1.70509	0.712889	2.3918	0.016766	0.106036
ENSG00000232891.1	RP11-136K14.1	25.6331	1.62014	0.490834	3.3008	0.000964106	0.00870643	13.548	2.26263	0.849147	2.66459	0.00770821	0.0562224	16.0631	2.21382	0.690768	3.20487	0.00135122	0.0172208
ENSG00000233060.1	AC016700.2	9.55427	2.1336	0.907493	2.35109	0.0187183	0.0905425	7.109	6.19386	1.46703	4.22204	2.42104e-05	0.000563905	4.99088	3.60089	1.54564	2.32971	0.0198215	0.119398
ENSG00000233429.9	HOTAIRM1	235.84	1.94242	0.17974	10.8068	3.19513e-27	7.09663e-25	53.9655	1.81965	0.388414	4.68483	2.80199e-06	8.97298e-05	90.1296	1.98918	0.326091	6.10009	1.06011e-09	9.28999e-08
ENSG00000233469.1	ST6GALNAC4P1	34.2552	2.51835	0.465874	5.40564	6.45779e-08	1.82495e-06	14.2948	2.1428	0.703919	3.04411	0.00233372	0.0231201	22.0328	2.06428	0.610486	3.38137	0.000721254	0.0106334
ENSG00000233547.1	RP11-57H14.2	26.7961	1.89852	0.508281	3.73517	0.000187585	0.00219858	29.5117	2.03395	0.544028	3.73868	0.000184989	0.00312438	27.3796	1.43558	0.524898	2.73496	0.00623873	0.0532835
ENSG00000233602.1	ERI3-IT1	40.0108	2.21583	0.430798	5.14354	2.69607e-07	6.6719e-06	24.1414	1.22316	0.532453	2.29721	0.0216069	0.116065	27.0475	1.61163	0.548213	2.93978	0.00328445	0.0332512
ENSG00000233611.3	AC079135.1	393.646	1.09197	0.137008	7.97012	1.58523e-15	1.33972e-13	285.969	1.2999	0.195745	6.64079	3.12005e-11	2.63703e-09	372.91	1.4689	0.179979	8.16149	3.30919e-16	9.41529e-14
ENSG00000233906.1	RP11-315I14.2	29.1032	2.36039	0.513414	4.59744	4.27714e-06	7.83558e-05	11.3071	2.44875	0.838064	2.92191	0.00347888	0.0312631	16.0179	2.47582	0.762796	3.24571	0.00117157	0.0153967
ENSG00000234136.1	AC055764.1	18.3515	3.63808	0.740161	4.91526	8.86637e-07	1.95635e-05	12.8836	6.07077	1.36251	4.45558	8.36654e-06	0.000227704	18.0129	2.44171	0.682658	3.57677	0.000347867	0.0060629
ENSG00000234383.1	CTBP2P8	60.6572	1.27102	0.322521	3.94089	8.11808e-05	0.00105807	42.9781	1.02737	0.443721	2.31534	0.0205941	0.112373	30.6612	1.2468	0.501032	2.48846	0.0128298	0.0891452
ENSG00000234685.1	NUS1P2	330.748	1.30149	0.144384	9.01407	1.98543e-19	2.45569e-17	268.161	1.12797	0.210997	5.34588	8.99783e-08	4.15289e-06	171.406	1.60258	0.3029	5.2908	1.21784e-07	6.70364e-06
ENSG00000234740.1	RP11-272P10.2	47.2075	1.5972	0.372123	4.29214	1.7696e-05	0.000279097	23.6685	1.14471	0.551211	2.07671	0.0378282	0.168581	19.2884	1.82119	0.701172	2.59736	0.00939441	0.0718834
ENSG00000234961.1	RP11-124N14.3	911.248	1.02255	0.0990477	10.3238	5.49892e-25	1.08664e-22	1061.31	1.43742	0.43563	3.29964	0.000968079	0.0117099	1256.09	1.1418	0.452846	2.52138	0.0116897	0.0841194
ENSG00000235018.1	RP11-11M20.2	32.1541	1.88001	0.442555	4.24808	2.1561e-05	0.000329047	29.0086	1.79215	0.588595	3.0448	0.00232836	0.0230888	25.9093	2.77035	0.652281	4.24718	2.1648e-05	0.000608813
ENSG00000235245.1	RP11-122K13.12	22.2349	1.61595	0.526482	3.06933	0.00214536	0.0168488	20.3352	2.36429	0.614478	3.84764	0.000119262	0.00218034	19.3127	1.91845	0.693313	2.76708	0.00565613	0.0497649
ENSG00000235529.1	AGAP1-IT1	105.571	2.11092	0.272386	7.74973	9.2085e-15	7.11145e-13	70.1544	2.48877	0.338	7.36323	1.79519e-13	2.2061e-11	102.305	2.18477	0.403704	5.41181	6.23915e-08	3.65474e-06
ENSG00000235590.7	GNAS-AS1	110.493	1.97439	0.288815	6.83618	8.13344e-12	4.48842e-10	82.2831	1.49908	0.297795	5.03395	4.80474e-07	1.87245e-05	95.4616	2.02168	0.339073	5.96238	2.48587e-09	2.00222e-07
ENSG00000235852.1	AC005540.3	25.2221	1.55863	0.536237	2.90661	0.00365366	0.0260318	28.2081	2.18589	0.51087	4.27876	1.87935e-05	0.000456861	40.3062	2.4702	0.50112	4.92936	8.24992e-07	3.80504e-05
ENSG00000236194.3	AC003104.1	75.0547	1.31406	0.30146	4.35897	1.30674e-05	0.00021297	34.2401	1.17395	0.468702	2.50468	0.0122561	0.0782353	46.2341	1.19153	0.442907	2.69025	0.00713992	0.0587388
ENSG00000236760.1	AC019118.3	21.2958	3.29748	0.656429	5.02336	5.07755e-07	1.19074e-05	14.2197	2.86083	0.816319	3.50456	0.000457368	0.00647002	22.8798	3.47815	0.700512	4.96516	6.86448e-07	3.19293e-05
ENSG00000237260.1	AC073069.2	48.5509	2.11025	0.400515	5.26884	1.37288e-07	3.64226e-06	25.3467	2.38718	0.573466	4.16272	3.14483e-05	0.00070542	26.4188	1.63773	0.519796	3.15072	0.00162866	0.0197896
ENSG00000237669.1	HCG4P3	12.6765	2.62552	0.765277	3.43081	0.000601783	0.0058832	11.8583	2.31087	0.825893	2.79803	0.00514153	0.0417471	11.8333	1.695	0.793569	2.13592	0.0326863	0.165954
ENSG00000237781.3	RP11-54A4.2	25.1931	2.08892	0.551542	3.78741	0.000152227	0.00184367	31.1392	2.42389	0.531758	4.55825	5.15807e-06	0.00014845	43.6882	3.15638	0.545029	5.79121	6.98814e-09	5.03606e-07
ENSG00000237940.3	AC093642.3	42.1413	2.32283	0.414447	5.60463	2.08696e-08	6.55223e-07	25.7746	1.2958	0.546682	2.3703	0.0177736	0.101663	29.8961	2.3572	0.613976	3.83925	0.000123413	0.00262243
ENSG00000238057.8	ZEB2-AS1	68.6725	1.26676	0.314092	4.03309	5.5049e-05	0.000749672	68.9234	1.94896	0.356058	5.4737	4.40737e-08	2.17985e-06	64.2798	1.02425	0.375187	2.72997	0.00633406	0.0538272
ENSG00000239306.4	RBM14	884.917	1.32834	0.0951764	13.9566	2.8675e-44	1.26334e-41	565.498	1.24698	0.188471	6.61632	3.68252e-11	3.04812e-09	832.205	1.57143	0.197411	7.9602	1.71756e-15	4.47956e-13
ENSG00000240265.1	RP11-62G11.1	48.4446	2.09867	0.377404	5.5608	2.68543e-08	8.22929e-07	64.9043	1.39514	0.3639	3.83385	0.000126154	0.00226433	85.6871	2.1759	0.387334	5.61764	1.93586e-08	1.28908e-06
ENSG00000240401.8	AC012358.8	12.5448	1.37096	0.684104	2.00403	0.0450668	0.169632	10.5067	2.13	0.918123	2.31995	0.0203437	0.111432	7.16086	2.95646	1.18935	2.48579	0.0129266	0.0895057
ENSG00000240964.3	RN7SL751P	126.917	1.96739	0.242241	8.12161	4.60025e-16	4.12105e-14	92.9608	1.41776	0.274823	5.15882	2.48507e-07	1.06821e-05	100.952	1.0744	0.320035	3.35713	0.000787551	0.0114566
ENSG00000243101.1	RPS3P7	30.7117	1.56391	0.464749	3.36508	0.000765228	0.00720081	20.2812	1.3822	0.564272	2.44953	0.0143044	0.0877243	23.1928	1.55221	0.595059	2.6085	0.00909409	0.070307
ENSG00000243302.3	RP11-274B21.2	84.2954	1.88627	0.2777	6.79248	1.10221e-11	5.94817e-10	49.7901	1.46302	0.426717	3.42854	0.000606835	0.00809288	55.1161	1.33075	0.398649	3.33816	0.000843363	0.0120367
ENSG00000244274.7	DBNDD2	22.0382	2.21954	0.599612	3.70162	0.000214223	0.00245931	25.9984	1.42802	0.549417	2.59916	0.00934519	0.0646593	25.3343	2.68523	0.61363	4.37597	1.20894e-05	0.000373034
ENSG00000245105.2	A2M-AS1	223.457	1.70104	0.189541	8.97453	2.84569e-19	3.46054e-17	105.911	1.63675	0.350928	4.66406	3.10037e-06	9.78007e-05	131.153	2.25009	0.328116	6.85761	7.00222e-12	1.01592e-09
ENSG00000245149.3	RNF139-AS1	128.441	2.04391	0.240663	8.49285	2.01639e-17	2.10041e-15	56.2188	1.18237	0.366777	3.22368	0.00126557	0.0143874	64.6862	1.32288	0.398516	3.31952	0.000901732	0.0126961
ENSG00000245532.6	NEAT1	5990.87	2.9898	0.0797419	37.4934	1.17804e-307	3.16598e-303	2153.39	2.81242	0.172761	16.2793	1.38551e-59	2.52301e-56	2795.49	3.01546	0.397618	7.58383	3.35498e-14	7.0674e-12
ENSG00000246334.2	PRR7-AS1	20.6161	1.59602	0.619477	2.5764	0.0099836	0.056761	19.2339	1.99115	0.596971	3.33543	0.000851681	0.0106029	24.421	2.34808	0.651971	3.60151	0.000316375	0.00563966
ENSG00000248206.1	RP11-739P1.2	88.4171	1.76719	0.285151	6.19737	5.7413e-10	2.38113e-08	62.676	2.16506	0.34531	6.26991	3.61249e-10	2.57516e-08	84.0442	1.83999	0.342297	5.37542	7.64027e-08	4.35893e-06
ENSG00000248840.2	RP11-357G3.2	44.032	1.32479	0.375135	3.53149	0.000413222	0.0042994	31.9617	1.54917	0.472965	3.27544	0.00105499	0.0125192	41.8591	1.21228	0.506282	2.39447	0.0166442	0.10551
ENSG00000248858.7	FLJ46284	36.8452	1.185	0.41375	2.86404	0.0041828	0.0291754	18.6513	1.3451	0.614357	2.18944	0.0285648	0.140482	15.7306	2.06317	0.787391	2.62026	0.00878634	0.0685022
ENSG00000249119.1	MTND6P4	39.449	2.10528	0.5064	4.15735	3.21959e-05	0.000467205	34.6876	1.19093	0.486633	2.44729	0.0143936	0.0880628	35.4975	2.32296	0.488648	4.75385	1.99578e-06	8.15738e-05
ENSG00000249456.1	RP11-298J20.4	41.6839	2.08099	0.459152	4.53225	5.83583e-06	0.000103319	35.8849	2.23818	0.4459	5.01947	5.18155e-07	2.0037e-05	68.4131	2.10463	0.403736	5.21288	1.85936e-07	9.83934e-06
ENSG00000249526.1	CTB-35F21.1	10.9653	3.34037	0.909934	3.67101	0.000241596	0.0027327	8.99905	1.7141	0.873405	1.96255	0.049698	0.202667	15.7557	2.5739	0.807206	3.18865	0.00142939	0.0179869
ENSG00000249884.8	RNF103-CHMP3	11.6318	1.5662	0.737887	2.12255	0.0337914	0.139009	10.4467	1.76299	0.819553	2.15116	0.0314637	0.150013	10.3595	2.0819	0.914255	2.27716	0.0227769	0.130799
ENSG00000250101.1	RP11-1252I4.2	19.8011	3.37992	0.694514	4.8666	1.13534e-06	2.44293e-05	21.7775	2.53443	0.667954	3.79433	0.000148044	0.00260357	46.466	3.26276	0.517696	6.30246	2.92955e-10	2.93062e-08
ENSG00000250539.1	KRT8P33	261.863	1.08427	0.157427	6.88746	5.67971e-12	3.2203e-10	124.108	1.19993	0.267557	4.48475	7.29986e-06	0.000201966	142.435	1.31907	0.249368	5.28965	1.2255e-07	6.72886e-06
ENSG00000250571.6	GLI4	99.5704	1.77151	0.272309	6.5055	7.74329e-11	3.72274e-09	90.7702	1.80466	0.284142	6.35126	2.13559e-10	1.58437e-08	141.033	2.44415	0.315468	7.74769	9.35781e-15	2.18097e-12
ENSG00000250909.1	RP11-843P14.2	27.2056	1.68268	0.482473	3.48761	0.000487352	0.00494062	30.3226	1.76905	0.562305	3.14608	0.00165476	0.0177585	25.1112	1.34892	0.59403	2.27079	0.0231598	0.132281
ENSG00000250933.1	GAPDHP66	35.3525	1.00983	0.400256	2.52296	0.0116373	0.0635804	21.5122	1.16601	0.59254	1.96781	0.0490901	0.201006	24.9024	1.347	0.558888	2.41014	0.0159462	0.102419
ENSG00000251072.2	RP11-434D11.4	13.0911	1.78977	0.775617	2.30755	0.0210243	0.0987985	7.51753	2.18826	1.00374	2.1801	0.0292497	0.142764	8.16773	2.36468	1.06902	2.212	0.0269664	0.14639
ENSG00000251461.3	RP11-501C14.6	14.1266	2.78941	0.751123	3.71366	0.000204286	0.00236035	16.3225	2.71482	0.761696	3.56418	0.000365001	0.00542786	14.185	4.12617	0.970633	4.25102	2.12803e-05	0.000600831
ENSG00000252343.1	RNU2-34P	9.51467	2.41672	0.944995	2.55739	0.0105462	0.0591217	2.58361	4.73265	1.86636	2.53576	0.0112203	NA	2.7149	4.58144	1.89741	2.41458	0.0157535	NA
ENSG00000252685.1	RNU6-928P	4.35625	3.29315	1.46108	2.25392	0.0242014	0.10935	6.33438	2.97628	1.1477	2.59327	0.00950687	0.0653283	3.33326	4.8676	1.79831	2.70676	0.00679431	NA
ENSG00000253230.7	LINC00599	650.154	1.365	0.107251	12.7271	4.17896e-37	1.47776e-34	292.165	1.19768	0.185285	6.46399	1.01977e-10	7.82647e-09	487.393	1.28209	0.210221	6.09875	1.06898e-09	9.33036e-08
ENSG00000253307.1	RP11-10J21.4	15.6607	1.56246	0.680716	2.29532	0.0217148	0.101089	9.53289	2.59451	0.957471	2.70976	0.00673323	0.0508572	17.1949	2.64464	0.716163	3.69279	0.000221808	0.00425143
ENSG00000253399.1	AC078852.2	4.75017	5.4688	1.58549	3.44928	0.000562074	0.00556176	4.89311	5.64736	1.58387	3.56553	0.000363118	NA	8.83708	3.20733	1.09006	2.94234	0.00325744	0.0331069
ENSG00000253943.1	KRT18P37	33.6966	2.1795	0.454069	4.79992	1.58726e-06	3.28388e-05	18.3	1.86852	0.677333	2.75865	0.00580411	0.0452382	19.361	3.38714	0.74859	4.5247	6.0482e-06	0.000206393
ENSG00000254094.1	AC078852.1	12.6254	2.27638	0.763313	2.98224	0.0028615	0.0212908	14.6208	1.91012	0.739882	2.58165	0.00983295	0.0669262	14.7967	5.12225	1.20564	4.24857	2.15139e-05	0.000606598
ENSG00000254377.5	MIR124-2HG	1843.39	1.34982	0.0864498	15.6139	5.85746e-55	4.03639e-52	1004.98	1.2404	0.120198	10.3197	5.74078e-25	2.29987e-22	1241.91	1.24003	0.150923	8.21633	2.0982e-16	6.12897e-14
ENSG00000254452.1	RP11-867G23.4	22.342	1.81988	0.540226	3.36874	0.000755136	0.0071183	31.7013	2.29695	0.524336	4.38069	1.18304e-05	0.000306169	29.9938	1.89964	0.667216	2.84712	0.0044117	0.0413748
ENSG00000254528.7	RP11-728F11.4	15.7528	1.5678	0.633464	2.47497	0.0133249	0.0704655	20.0502	2.30471	0.607854	3.79155	0.000149709	0.00262593	21.9208	1.6734	0.678985	2.46456	0.0137181	0.0929001
ENSG00000254577.1	RP11-484D2.4	26.5205	1.22874	0.498633	2.46421	0.0137316	0.0719754	16.5966	1.83801	0.670718	2.74037	0.00613704	0.047354	20.3428	1.76418	0.610719	2.88869	0.0038685	0.0377006
ENSG00000254602.1	AP000662.4	538.968	1.20595	0.118027	10.2176	1.6538e-24	3.17471e-22	463.982	1.27946	0.176606	7.24469	4.33441e-13	5.07734e-11	562.331	1.50583	0.205649	7.32233	2.43703e-13	4.41244e-11
ENSG00000254839.1	AF131215.6	74.9151	1.81901	0.296706	6.13069	8.74997e-10	3.53617e-08	50.5607	2.06409	0.391019	5.27873	1.30081e-07	5.8554e-06	54.6984	1.49848	0.414911	3.61157	0.000304348	0.00545797
ENSG00000254884.1	PRR13P2	41.5581	1.2712	0.382618	3.32237	0.000892557	0.00816455	23.6301	1.06913	0.528498	2.02297	0.0430763	0.184058	30.3378	1.61706	0.484303	3.33894	0.000840984	0.0120184
ENSG00000255043.1	NAV2-AS5	60.0841	2.15538	0.370926	5.8108	6.21759e-09	2.18143e-07	57.9412	2.55779	0.430653	5.93934	2.86173e-09	1.78023e-07	34.1959	2.22041	0.530573	4.18494	2.85247e-05	0.00076396
ENSG00000255142.1	AP006621.6	17.3935	2.67928	0.661796	4.0485	5.15479e-05	0.000708593	15.4656	1.52734	0.703463	2.17117	0.0299184	0.145034	23.1584	2.72463	0.699625	3.89441	9.8437e-05	0.00218496
ENSG00000255284.1	AP006621.5	97.2615	1.20073	0.247725	4.84702	1.25329e-06	2.6753e-05	93.6918	1.13301	0.269634	4.20202	2.64548e-05	0.000611206	137.635	1.41474	0.304932	4.63951	3.49232e-06	0.000130786
ENSG00000255864.5	RP11-444D3.1	630.869	1.04306	0.11038	9.44965	3.39954e-21	4.96536e-19	548.19	1.14354	0.148908	7.6795	1.59711e-14	2.25294e-12	511.648	1.01933	0.167279	6.09359	1.10407e-09	9.59837e-08
ENSG00000256030.1	CBX3P4	19.1023	2.01829	0.623899	3.23497	0.00121655	0.0106015	9.4928	2.04811	0.913091	2.24305	0.0248935	0.128119	13.7996	3.61791	0.929218	3.8935	9.88084e-05	0.00219099
ENSG00000256248.1	RP11-123O10.4	289.508	1.50384	0.165781	9.07123	1.17676e-19	1.48476e-17	322.969	1.43833	0.188179	7.64342	2.11526e-14	2.96299e-12	381.927	1.19619	0.178306	6.70864	1.96453e-11	2.5169e-09
ENSG00000256341.1	RP11-21A7A.3	11.6396	1.46916	0.725963	2.02374	0.0429971	0.164094	16.859	3.63985	0.781828	4.65556	3.23102e-06	0.000101225	15.5911	2.76408	0.799849	3.45575	0.000548755	0.00868024
ENSG00000256448.5	RP11-809N8.4	29.8908	1.55433	0.464715	3.3447	0.000823718	0.00764942	56.4561	2.71224	1.01677	2.66751	0.0076416	0.0559053	43.4138	2.88978	0.498119	5.80138	6.57709e-09	4.75547e-07
ENSG00000256453.1	DND1	15.5063	1.53865	0.637394	2.41398	0.0157795	0.0796831	16.3822	1.51969	0.646803	2.34954	0.0187966	0.105643	24.1503	1.4206	0.537699	2.642	0.00824183	0.0651627
ENSG00000256458.1	RP11-363J17.1	15.0401	3.11603	0.761504	4.09194	4.27788e-05	0.000602666	24.643	3.4741	0.734427	4.73035	2.24137e-06	7.36014e-05	25.7331	1.56683	0.599298	2.61444	0.00893745	0.069384
ENSG00000256712.1	RP11-785H5.2	136.214	1.9016	0.238339	7.97856	1.48049e-15	1.25515e-13	83.0519	1.46711	0.289859	5.06146	4.16049e-07	1.65683e-05	94.1721	1.39896	0.374167	3.73886	0.000184858	0.00369176
ENSG00000256937.1	KRT17P8	68.6391	1.56481	0.301777	5.1853	2.15668e-07	5.47315e-06	34.9578	1.56923	0.462031	3.39637	0.000682863	0.00885106	36.1771	1.78613	0.561421	3.18145	0.00146538	0.0183054
ENSG00000256981.1	TAS2R18	59.195	2.01952	0.375361	5.38022	7.43954e-08	2.08268e-06	17.6269	1.45568	0.626239	2.32449	0.0200994	0.110456	17.0373	1.75075	0.678232	2.58134	0.00984178	0.0746327
ENSG00000257096.1	AE000658.22	17.7561	1.89657	0.65494	2.89579	0.00378206	0.0267908	31.174	1.55769	0.557647	2.79333	0.00521683	0.0421195	17.3692	2.01996	0.741463	2.72429	0.00644399	0.0543608
ENSG00000257607.1	RP11-449P15.1	32.8842	2.37995	0.475581	5.00429	5.60669e-07	1.30008e-05	51.1219	3.28924	0.443809	7.4114	1.24977e-13	1.57447e-11	92.5348	4.12696	0.403179	10.236	1.36731e-24	1.30239e-21
ENSG00000257918.1	RP11-482D24.3	11.6358	2.5008	0.822483	3.04054	0.00236153	0.0182269	12.1226	2.0037	0.819063	2.44633	0.0144318	0.0882162	12.7024	1.57077	0.781933	2.00883	0.0445548	0.201467
ENSG00000257935.2	LHX5-AS1	90.163	1.71349	0.272032	6.29884	2.99872e-10	1.29985e-08	19.7744	1.89002	0.600092	3.14955	0.00163522	0.0176008	36.5743	1.81701	0.524966	3.4612	0.000537779	0.00854363
ENSG00000258430.1	RP11-982M15.2	29.8393	1.89624	0.471996	4.01749	5.88206e-05	0.000794772	38.861	1.84081	0.420887	4.37364	1.22193e-05	0.0003138	41.2809	1.40843	0.41338	3.40709	0.000656585	0.00987944
ENSG00000258498.7	DIO3OS	326.529	1.34008	0.191151	7.01059	2.37309e-12	1.40169e-10	169.424	1.50238	0.227437	6.6057	3.95656e-11	3.24811e-09	265.524	2.11467	0.286287	7.38655	1.50686e-13	2.84589e-11
ENSG00000258539.1	RP11-12J10.3	28.0136	3.11335	0.566895	5.49194	3.97545e-08	1.17536e-06	46.5622	2.39485	0.479704	4.99235	5.96478e-07	2.26718e-05	59.2894	2.59147	0.411599	6.29611	3.05208e-10	3.02556e-08
ENSG00000258611.2	RP11-368J22.2	103.527	1.41505	0.263703	5.36606	8.04738e-08	2.22503e-06	82.2831	1.28943	0.32259	3.99713	6.4114e-05	0.00129202	101.468	1.46092	0.326032	4.48092	7.43204e-06	0.000244844
ENSG00000258620.1	RP11-362L22.1	20.0953	1.1559	0.553661	2.08773	0.0368222	0.147558	15.3765	1.79216	0.683764	2.62102	0.00876667	0.0616375	21.3133	2.16948	0.625759	3.46696	0.000526381	0.00842854
ENSG00000258839.2	MC1R	128.523	1.43404	0.27067	5.29812	1.17002e-07	3.1413e-06	102.304	1.36158	0.266617	5.10687	3.27532e-07	1.34718e-05	168.288	1.90814	0.333271	5.72548	1.0314e-08	7.19616e-07
ENSG00000259275.2	RP11-522B15.3	324.985	1.22735	0.142228	8.62943	6.16576e-18	6.60178e-16	75.0256	1.02133	0.300514	3.39861	0.000677289	0.00880693	91.882	1.17874	0.293414	4.01733	5.88603e-05	0.0014093
ENSG00000259295.6	CSPG4P12	26.732	1.72529	0.520834	3.31254	0.000924521	0.0084026	20.3261	1.54286	0.582577	2.64834	0.00808892	0.0578883	29.1421	1.4733	0.496415	2.96789	0.00299853	0.0310807
ENSG00000259416.2	RP11-158M2.5	31.4547	1.04634	0.432182	2.42105	0.0154756	0.0787513	18.727	2.60262	0.634766	4.10012	4.12937e-05	0.000888457	28.8623	2.04997	0.557799	3.67511	0.000237748	0.00447858
ENSG00000259512.3	HNRNPA1P5	91.4957	2.9433	0.312821	9.4089	5.01336e-21	7.12879e-19	58.1117	2.05975	0.425694	4.83856	1.30785e-06	4.52462e-05	57.7913	2.30678	0.4714	4.89347	9.90729e-07	4.46603e-05
ENSG00000259592.1	PRELID1P4	39.1789	2.42135	0.483624	5.00667	5.53786e-07	1.28634e-05	26.8005	1.90906	0.592689	3.22101	0.00127738	0.0144675	26.9065	1.67897	0.610215	2.75143	0.00593348	0.0514343
ENSG00000259804.1	CTD-2012K14.7	37.0838	2.24577	0.447685	5.0164	5.26494e-07	1.23039e-05	39.6621	2.60768	0.488857	5.33424	9.59431e-08	4.37776e-06	56.9238	3.47573	0.472751	7.35213	1.95068e-13	3.6526e-11
ENSG00000259887.1	RP11-923I11.5	21.7603	1.94181	0.572298	3.39301	0.000691289	0.00661859	18.6679	2.09079	0.67216	3.11056	0.00186733	0.0194613	31.7032	2.13039	0.503022	4.23518	2.28365e-05	0.000636516
ENSG00000259895.1	RP11-715J22.2	10.8393	1.88694	0.832006	2.26795	0.0233326	0.106479	36.095	2.82683	0.479581	5.89437	3.76108e-09	2.28298e-07	55.6243	3.32997	0.513849	6.48046	9.14464e-11	9.9672e-09
ENSG00000259945.1	CTD-2012K14.3	10.3316	2.47501	0.821192	3.01392	0.00257897	0.019557	12.5231	1.60871	0.746428	2.15521	0.0311457	0.149039	19.8808	1.7743	0.640546	2.76998	0.00560605	0.0494569
ENSG00000260121.1	RP5-1142A6.9	38.8956	1.22932	0.433442	2.83617	0.00456577	0.0312226	36.7523	1.96856	0.461766	4.2631	2.01608e-05	0.000483064	42.9902	1.55523	0.417499	3.72511	0.000195232	0.00387977
ENSG00000260179.1	RP5-902P8.12	6.61344	4.02123	1.36179	2.9529	0.00314805	0.0230214	9.14837	2.6593	0.972327	2.73499	0.00623829	0.0478221	15.6063	5.15466	1.17282	4.39512	1.10712e-05	0.000347666
ENSG00000260261.1	RP11-480A16.1	133.324	2.06486	0.230762	8.94804	3.6186e-19	4.34151e-17	76.2794	1.34518	0.349618	3.84756	0.000119298	0.00218034	107.29	2.12079	0.346454	6.12142	9.27455e-10	8.2558e-08
ENSG00000260316.2	LA16c-306A4.2	23.0231	1.65171	0.598109	2.76156	0.00575268	0.0374251	32.7626	1.30068	0.461463	2.8186	0.0048234	0.0398259	32.6977	2.05483	0.524106	3.92064	8.83154e-05	0.00199465
ENSG00000260343.1	LINC01043	16.8638	2.65663	0.727703	3.6507	0.000261525	0.00292366	17.744	2.15698	0.695726	3.10034	0.00193301	0.0199744	25.8093	4.67184	0.834483	5.59849	2.16229e-08	1.40987e-06
ENSG00000260417.1	CTD-2542L18.1	23.3411	1.85527	0.528586	3.50987	0.00044833	0.00460584	30.958	2.78308	0.543907	5.11683	3.10719e-07	1.29667e-05	50.9558	3.38292	0.523979	6.45621	1.07356e-10	1.16433e-08
ENSG00000260727.1	SLC7A5P1	137.587	1.01465	0.242589	4.18258	2.88221e-05	0.000423738	218.131	1.6759	0.270102	6.20469	5.48037e-10	3.82499e-08	258.143	1.32476	0.231842	5.71407	1.10308e-08	7.64289e-07
ENSG00000260774.1	CTD-2083E4.4	58.9116	2.00074	0.355864	5.62221	1.88529e-08	5.96788e-07	40.3862	1.13111	0.413412	2.73604	0.0062184	0.0477659	47.9731	1.98562	0.442095	4.4914	7.0758e-06	0.00023481
ENSG00000260778.4	MIR940	28.3745	1.74612	0.5125	3.40707	0.000656638	0.00634789	25.2268	1.41121	0.549582	2.56778	0.0102352	0.0687946	37.3485	2.34836	0.506468	4.63673	3.5396e-06	0.00013233
ENSG00000260793.2	RP5-882C2.2	75.071	1.98623	0.304336	6.52643	6.73578e-11	3.2617e-09	51.0766	2.31942	0.420814	5.51176	3.55264e-08	1.80617e-06	80.6784	2.6257	0.353095	7.43623	1.03602e-13	2.02654e-11
ENSG00000260807.6	RP11-161M6.2	115.253	1.12161	0.231694	4.84092	1.29241e-06	2.74915e-05	128.963	1.21656	0.293167	4.14971	3.3289e-05	0.00074008	221.785	1.73984	0.222058	7.83507	4.68579e-15	1.14063e-12
ENSG00000260892.1	CTD-2026K11.1	42.6285	2.2787	0.407129	5.59701	2.18075e-08	6.82277e-07	60.6484	2.42267	0.413409	5.86022	4.6225e-09	2.69952e-07	104.725	3.40159	0.373756	9.1011	8.94185e-20	4.35329e-17
ENSG00000260996.1	RP13-122B23.8	14.842	2.56603	0.707816	3.62528	0.000288645	0.00317534	16.4297	2.54614	0.71633	3.55442	0.000378807	0.00557932	28.5722	3.21654	0.677067	4.7507	2.02712e-06	8.24823e-05
ENSG00000261226.1	RP11-830F9.7	18.6547	1.98879	0.670748	2.96504	0.00302642	0.0222836	22.5217	2.16662	0.621935	3.48368	0.000494577	0.00688391	59.4493	3.44676	0.514102	6.70443	2.02198e-11	2.57543e-09
ENSG00000261386.2	CTD-2012K14.6	42.2105	1.12985	0.412908	2.73633	0.00621287	0.0396606	57.8626	2.76456	0.42094	6.56758	5.11403e-11	4.14733e-09	57.1315	1.58662	0.388657	4.08231	4.45905e-05	0.00111644
ENSG00000261396.1	CTD-2012K14.2	29.8335	2.21406	0.481381	4.5994	4.23715e-06	7.76764e-05	52.3381	2.65578	0.435303	6.10099	1.05413e-09	7.03843e-08	60.1182	2.33372	0.424528	5.4972	3.85859e-08	2.36128e-06
ENSG00000261420.1	RP1-168L15.5	29.4848	1.07122	0.443101	2.41756	0.0156252	0.0792197	16.9949	1.60555	0.616086	2.60605	0.00915928	0.0638821	25.2438	1.6237	0.545252	2.9779	0.00290235	0.0303073
ENSG00000261505.1	LA16c-358B7.3	16.5351	1.42843	0.620177	2.30326	0.0212643	0.0996127	17.1688	1.49172	0.641323	2.32601	0.0200182	0.110191	29.745	1.10856	0.515388	2.15091	0.0314831	0.161795
ENSG00000261659.2	LA16c-313D11.12	40.9935	1.45359	0.417436	3.48219	0.000497327	0.00502657	36.4892	2.07719	0.46811	4.4374	9.10506e-06	0.00024551	70.768	2.06412	0.402189	5.13222	2.86347e-07	1.43883e-05
ENSG00000261731.2	CTD-2358C21.4	5.47793	3.70152	1.36689	2.70799	0.00676928	0.0424561	6.96006	6.14903	1.51133	4.06862	4.72914e-05	0.000998203	6.7357	4.02583	1.39553	2.88481	0.00391656	0.0380532
ENSG00000261744.1	RP11-21B21.4	11.714	4.28025	1.07319	3.98835	6.65331e-05	0.00089092	13.8709	1.94826	0.839656	2.32031	0.0203244	0.111386	19.7145	3.84441	0.854591	4.49854	6.8423e-06	0.000228508
ENSG00000261916.1	RP11-235E17.4	15.5706	1.49645	0.653483	2.28996	0.0220237	0.102267	18.7633	1.3088	0.606559	2.15774	0.030948	0.148484	27.6759	1.6352	0.583545	2.80219	0.00507573	0.0460452
ENSG00000262172.1	CTD-2529O21.1	34.3218	1.4612	0.431775	3.38417	0.00071395	0.00679682	31.7079	1.7723	0.533045	3.32486	0.00088464	0.0109317	44.0416	2.37308	0.493407	4.80957	1.51258e-06	6.447e-05
ENSG00000262413.1	RP11-498C9.3	15.8629	2.70915	0.745209	3.63542	0.00027753	0.00307191	19.0593	1.45726	0.621819	2.34354	0.0191018	0.10685	24.4798	2.3939	0.595684	4.01874	5.85106e-05	0.001404
ENSG00000262663.1	RP11-497H17.1	38.596	2.51975	0.440157	5.72466	1.03643e-08	3.48177e-07	30.0886	2.91598	0.537277	5.42733	5.72046e-08	2.75448e-06	35.8484	2.79273	0.581146	4.80556	1.54319e-06	6.56211e-05
ENSG00000262712.1	RP11-295D4.1	21.6136	1.71371	0.53931	3.17759	0.00148505	0.0124526	33.8714	1.6354	0.482056	3.39254	0.00069248	0.00894908	43.1311	2.06605	0.453066	4.56015	5.11164e-06	0.00018016
ENSG00000262877.4	RP11-1055B8.4	199.325	2.0092	0.188363	10.6666	1.45789e-26	3.13446e-24	207.268	2.18715	0.235129	9.30192	1.37931e-20	3.68386e-18	284.025	2.63822	0.273164	9.658	4.54636e-22	3.25934e-19
ENSG00000263511.1	MIR5699	17.7859	3.57782	0.739967	4.83511	1.33071e-06	2.81376e-05	22.9611	2.95682	0.822885	3.59324	0.000326592	0.0049448	32.9465	3.94272	0.683384	5.76941	7.95495e-09	5.69688e-07
ENSG00000263603.1	CTD-2349P21.5	127.445	2.53427	0.303104	8.36105	6.21604e-17	6.00921e-15	98.0735	2.23213	0.307328	7.26301	3.78579e-13	4.48716e-11	172.498	2.80221	0.352889	7.94078	2.00917e-15	5.17847e-13
ENSG00000263897.1	MIR4669	3.1459	3.7992	1.6819	2.25887	0.0238917	0.108406	4.84014	5.62398	1.64895	3.41065	0.000648081	NA	11.1696	6.62629	1.44734	4.57826	4.68861e-06	0.00016784
ENSG00000263986.1	RP11-746M1.1	38.5345	1.76624	0.420955	4.19581	2.71904e-05	0.000403725	41.9952	1.51009	0.481829	3.13407	0.00172401	0.0182621	53.1583	1.1814	0.415137	2.84581	0.00442985	0.0415273
ENSG00000264044.1	RP11-192H23.7	49.0946	1.52311	0.362429	4.20251	2.63971e-05	0.000394343	68.0718	1.82795	0.370166	4.93818	7.88531e-07	2.88231e-05	68.2825	1.32693	0.421799	3.14588	0.00165588	0.0200759
ENSG00000264167.1	RP1-253P7.1	33.2572	2.35403	0.486213	4.84157	1.28817e-06	2.74322e-05	45.8973	2.78425	0.419261	6.64084	3.11907e-11	2.63703e-09	64.1521	2.94101	0.438173	6.71198	1.92005e-11	2.47438e-09
ENSG00000264268.1	MIR4767	110.398	1.23175	0.239041	5.15291	2.56474e-07	6.37627e-06	125.616	1.22102	0.247524	4.93295	8.09962e-07	2.94453e-05	157.454	1.09319	0.258302	4.23221	2.31406e-05	0.000644174
ENSG00000264278.1	RP11-162A12.2	38.2416	1.51128	0.409773	3.6881	0.000225937	0.00257727	40.0858	2.22009	0.484212	4.58495	4.54088e-06	0.000133959	44.3204	1.42144	0.407588	3.48743	0.000487691	0.00795557
ENSG00000264292.1	MIR2467	15.6624	2.23543	0.656323	3.40598	0.000659259	0.00636865	22.9313	4.11539	0.732434	5.61879	1.92302e-08	1.02995e-06	32.6634	3.20037	0.682401	4.68987	2.73374e-06	0.000106189
ENSG00000264572.1	MIR4296	8.70282	3.7639	1.10845	3.39566	0.000684639	0.00657131	10.6794	3.50227	0.957822	3.65649	0.00025569	0.00405521	13.7046	3.74443	0.921775	4.0622	4.86126e-05	0.00120476
ENSG00000264750.1	RP11-277J6.2	6.92909	2.94393	1.08594	2.71094	0.0067092	0.0422172	11.2657	2.62361	0.983543	2.66752	0.00764144	0.0559053	9.4266	3.44114	1.06828	3.2212	0.00127653	0.0164701
ENSG00000264810.1	MIR4441	26.5861	1.16946	0.479784	2.43747	0.0147902	0.0761278	25.1616	1.14561	0.505463	2.26645	0.0234236	0.122634	32.2179	1.45562	0.481507	3.02305	0.00250238	0.0273155
ENSG00000264984.1	MIR5691	8.52704	2.16501	0.885641	2.44456	0.0145028	0.0749274	31.5256	2.05035	0.474841	4.31797	1.5747e-05	0.000390866	25.0187	2.0109	0.563635	3.56773	0.000360082	0.00620642
ENSG00000265099.1	RP11-344E13.1	17.3964	3.16079	0.716406	4.41201	1.02417e-05	0.000171517	23.9165	2.39933	0.576913	4.15891	3.19775e-05	0.000716489	21.4866	2.65105	0.658283	4.02722	5.64391e-05	0.00135726
ENSG00000265195.1	MIR4312	34.6036	1.50267	0.460216	3.26513	0.00109412	0.00968848	26.0848	1.35286	0.546487	2.47555	0.0133031	0.0831436	21.3779	1.78342	0.620463	2.87433	0.00404887	0.0389033
ENSG00000265462.1	MIR3680-1	5.90715	2.68064	1.14143	2.34848	0.0188501	0.0910652	10.7509	1.96476	0.852513	2.30467	0.0211849	0.114691	13.3761	3.36239	0.916962	3.66688	0.000245529	0.00458963
ENSG00000265778.2	RP11-17M16.2	12.711	2.66126	0.774969	3.43402	0.000594706	0.00582886	17.7902	2.17072	0.690207	3.14503	0.00166068	0.0177793	17.1849	3.30059	0.866477	3.80921	0.000139412	0.00291158
ENSG00000266124.1	MIR5587	4.55072	4.36299	1.56749	2.78343	0.00537878	0.0355313	5.50239	4.8122	1.55254	3.09957	0.00193805	NA	11.8998	3.11989	0.889894	3.50591	0.000455041	0.00755324
ENSG00000266155.2	RP11-927P21.6	11.6253	1.82616	0.747799	2.44204	0.0146045	0.0753352	5.30212	2.71417	1.18688	2.28681	0.0222069	NA	8.5468	2.07677	1.00312	2.0703	0.038424	0.18376
ENSG00000266235.1	MIR3176	2.93035	4.76573	1.74864	2.72539	0.00642255	0.0407378	6.88021	5.13921	1.47083	3.49408	0.000475701	0.00667578	10.3349	3.56336	1.06228	3.35445	0.000795234	0.0115377
ENSG00000266709.1	RP11-214O1.2	1361.57	2.01597	0.0894124	22.5469	1.44008e-112	9.67554e-109	767.402	1.67718	0.173972	9.64056	5.38929e-22	1.63565e-19	1094.09	2.05657	0.186548	11.0243	2.91732e-28	3.55071e-25
ENSG00000266946.1	MRPL37P1	36.5701	1.95736	0.441724	4.43118	9.37195e-06	0.00015841	27.1075	1.36327	0.514398	2.65023	0.00804379	0.0576476	36.3078	1.71519	0.526654	3.25676	0.0011269	0.015063
ENSG00000267122.1	AC004490.1	85.5581	2.57546	0.308441	8.34994	6.82952e-17	6.55512e-15	167.57	2.79201	0.342177	8.15955	3.36276e-16	5.70843e-14	170.593	2.18544	0.31607	6.91443	4.69751e-12	7.00089e-10
ENSG00000267216.1	AC010642.1	53.9273	1.41667	0.331591	4.27235	1.93424e-05	0.000300825	36.9744	1.52368	0.429258	3.54957	0.000385865	0.00565004	39.9716	1.46159	0.452281	3.2316	0.00123099	0.0160235
ENSG00000267263.1	RP11-75C10.7	37.2243	1.91657	0.468516	4.09073	4.30017e-05	0.000605165	39.3471	1.57755	0.436187	3.61668	0.000298408	0.00459801	63.2977	2.12462	0.483416	4.39501	1.10768e-05	0.000347666
ENSG00000267270.5	PARD6G-AS1	152.433	1.471	0.232331	6.33147	2.42831e-10	1.06636e-08	81.7599	1.6782	0.299908	5.59572	2.1971e-08	1.16738e-06	109.342	1.55721	0.315778	4.93137	8.16568e-07	3.78211e-05
ENSG00000267458.1	CTC-425F1.4	55.9773	2.13256	0.378276	5.63756	1.72473e-08	5.52227e-07	87.3038	2.39976	0.895883	2.67866	0.00739181	0.0546367	71.8818	1.19803	0.401423	2.98446	0.00284081	0.0297782
ENSG00000267575.6	CTC-459F4.3	233.825	1.73242	0.183678	9.43187	4.02828e-21	5.82043e-19	147.115	1.36958	0.229129	5.97731	2.26857e-09	1.44719e-07	186.287	1.33402	0.220644	6.04605	1.48444e-09	1.28036e-07
ENSG00000267676.1	THA1P	12.9188	1.42934	0.697605	2.04892	0.04047	0.157263	16.7529	2.28492	0.664769	3.43717	0.000587824	0.00787079	17.3479	1.73042	0.708448	2.44255	0.0145837	0.0968993
ENSG00000267749.1	CTC-265F19.1	11.6909	2.31272	0.777523	2.97447	0.00293495	0.0217344	26.7805	2.70396	0.57361	4.71393	2.42983e-06	7.91412e-05	35.6554	3.55678	0.57056	6.23385	4.55107e-10	4.33499e-08
ENSG00000267980.1	AC007292.6	21.5588	1.15456	0.522096	2.2114	0.0270082	0.118389	23.4999	1.66845	0.633145	2.63518	0.00840932	0.059733	44.2285	1.77415	0.423377	4.19046	2.78391e-05	0.000747426
ENSG00000268015.1	CTD-2525I3.3	13.8891	2.03164	0.737232	2.75577	0.00585538	0.0378551	16.3235	2.3306	0.684732	3.40366	0.000664889	0.00869347	29.3414	1.23628	0.514323	2.4037	0.01623	0.103754
ENSG00000268231.1	CTD-2560K21.6	20.7776	2.37115	0.59727	3.96998	7.18782e-05	0.000954411	17.1259	2.56544	0.671114	3.82266	0.00013202	0.00235485	26.6967	2.76804	0.707214	3.91401	9.07752e-05	0.00203981
ENSG00000268333.1	RP4-806M20.3	33.4063	2.43295	0.531756	4.57531	4.75513e-06	8.59988e-05	20.3356	1.36999	0.578809	2.36691	0.0179375	0.10225	21.4453	3.02438	0.729589	4.14532	3.39334e-05	0.000890316
ENSG00000268496.1	CTD-2587H19.2	29.3878	2.14515	0.498999	4.2989	1.71645e-05	0.00027167	23.7055	1.29176	0.547681	2.3586	0.0183442	0.104035	39.9666	2.22769	0.478136	4.6591	3.17596e-06	0.000121007
ENSG00000268670.1	CTD-2622I13.3	21.7409	3.05222	0.626128	4.87476	1.08941e-06	2.35732e-05	35.6227	3.10826	0.496335	6.26241	3.79076e-10	2.68313e-08	69.609	3.58075	0.426837	8.38903	4.9016e-17	1.57918e-14
ENSG00000269054.1	CTD-2619J13.3	26.7201	1.41299	0.48106	2.93725	0.00331139	0.0240005	22.445	2.32474	0.614895	3.78071	0.000156383	0.00272866	35.3828	2.39534	0.52793	4.53723	5.69983e-06	0.00019634
ENSG00000269292.1	CTB-12A17.3	153.349	1.67225	0.219936	7.60333	2.88612e-14	2.11348e-12	162.337	2.10047	0.312411	6.72343	1.775e-11	1.55263e-09	151.191	1.21958	0.271195	4.49704	6.89054e-06	0.000229769
ENSG00000269806.1	GLTSCR1-AS1	5.72141	2.62673	1.18396	2.21861	0.0265135	0.116831	6.51228	3.05699	1.18487	2.58003	0.0098792	0.0670895	6.14901	3.03005	1.24944	2.42512	0.0153032	0.0998104
ENSG00000269918.1	AF131215.9	444.675	1.90038	0.134855	14.092	4.25484e-45	2.04194e-42	235.994	1.22594	0.20806	5.89226	3.80955e-09	2.30541e-07	238.336	1.36243	0.284978	4.78082	1.74582e-06	7.24382e-05
ENSG00000269940.1	RP11-73M18.7	126.502	1.7307	0.234521	7.37973	1.58614e-13	1.06568e-11	96.3256	1.37792	0.273385	5.0402	4.65036e-07	1.81936e-05	138.588	1.80087	0.282671	6.3709	1.87926e-10	1.94202e-08
ENSG00000269958.1	RP11-73M18.8	107.276	1.89877	0.254373	7.46452	8.36039e-14	5.80583e-12	75.7999	1.98173	0.359856	5.50702	3.64952e-08	1.85072e-06	116.861	1.37992	0.287443	4.80066	1.58141e-06	6.68831e-05
ENSG00000270012.1	LL0XNC01-7P3.1	132.602	2.13895	0.243299	8.79145	1.47638e-18	1.68841e-16	48.755	1.93991	0.414469	4.68046	2.86235e-06	9.1299e-05	68.1164	1.75389	0.377542	4.64556	3.39163e-06	0.00012767
ENSG00000270115.1	RP11-415J8.7	32.9743	1.27409	0.433147	2.94147	0.00326654	0.0237651	26.4244	1.45483	0.499574	2.91215	0.00358951	0.0320846	29.2416	2.286	0.542934	4.21046	2.54852e-05	0.000695306
ENSG00000270953.1	RP11-2E11.9	112.986	1.3677	0.242937	5.62986	1.80355e-08	5.74974e-07	32.5452	1.07047	0.451358	2.37167	0.0177077	0.10143	35.5897	1.06932	0.477969	2.23722	0.0252719	0.139847
ENSG00000270988.1	RP11-439C15.5	14.4623	2.3934	0.70676	3.38644	0.000708067	0.00675153	11.088	3.28784	0.953322	3.44882	0.000563035	0.00759774	14.186	3.78186	0.927095	4.07926	4.51799e-05	0.00112862
ENSG00000271314.1	RP11-435O5.6	3.22725	3.82454	1.71131	2.23487	0.0254261	0.113302	4.63694	3.00244	1.33154	2.25485	0.0241425	NA	5.0243	2.51961	1.27242	1.98017	0.0476845	0.210111
ENSG00000271551.2	RP11-230C9.2	51.543	2.28539	0.375624	6.08427	1.17027e-09	4.59809e-08	34.7502	2.06224	0.474001	4.35072	1.35691e-05	0.000343619	54.247	2.37216	0.423419	5.6024	2.11405e-08	1.38666e-06
ENSG00000271576.1	RP11-486G15.2	104.262	1.55685	0.269927	5.76769	8.03669e-09	2.75844e-07	37.0235	1.60103	0.443141	3.61292	0.00030277	0.00464734	40.8538	1.50997	0.442429	3.4129	0.000642754	0.00971135
ENSG00000271781.1	CTD-2589H19.6	35.6239	2.17446	0.479856	4.53148	5.85727e-06	0.00010363	38.6739	2.28767	0.47345	4.83191	1.3523e-06	4.66231e-05	45.2843	2.73964	0.458297	5.97786	2.26084e-09	1.84815e-07
ENSG00000272219.1	CTB-181H17.1	70.6226	1.83249	0.309859	5.91397	3.33967e-09	1.21948e-07	53.2759	1.22385	0.382431	3.20018	0.00137341	0.0153349	69.2802	1.69296	0.425691	3.97697	6.97999e-05	0.00163899
ENSG00000272512.1	RP11-54O7.17	56.7426	1.30769	0.339046	3.85697	0.0001148	0.00144103	56.2802	1.04717	0.368348	2.84288	0.00447085	0.0375968	92.9772	2.24794	0.328723	6.8384	8.00806e-12	1.12808e-09
ENSG00000272540.1	XXbac-BPG252P9.9	74.2788	2.10928	0.32083	6.57446	4.88312e-11	2.41683e-09	86.2109	2.00014	0.362229	5.52176	3.35626e-08	1.71942e-06	108.205	1.65946	0.383482	4.32734	1.50922e-05	0.000447414
ENSG00000272610.1	MAGI1-IT1	50.7434	1.7849	0.357461	4.99327	5.93645e-07	1.36477e-05	26.2167	1.49898	0.497144	3.01519	0.00256818	0.0248613	32.3255	1.54484	0.539497	2.86348	0.00419019	0.0398951
ENSG00000272692.1	RP11-399K21.14	8.75871	1.75845	0.86241	2.03899	0.0414509	0.159774	18.576	2.73655	0.675524	4.05101	5.09976e-05	0.00106521	31.7069	2.09816	0.515706	4.06853	4.73113e-05	0.00117517
ENSG00000273230.1	RP11-1246C19.1	71.6821	1.2624	0.293482	4.30146	1.6968e-05	0.000269194	100.491	1.55075	0.303641	5.10719	3.2699e-07	1.34718e-05	142.769	2.06119	0.289639	7.11643	1.10759e-12	1.75834e-10
ENSG00000273381.1	RP11-305L7.7	34.8799	2.07147	0.438665	4.72221	2.33294e-06	4.59325e-05	15.7753	2.16344	0.722345	2.99503	0.0027442	0.0261018	25.2019	1.41506	0.625671	2.26166	0.0237181	0.134129
ENSG00000273742.1	MIR6075	6.80701	2.94948	1.1453	2.5753	0.0100153	0.056905	6.81375	3.56769	1.18082	3.02137	0.00251638	0.0245282	19.7687	5.02428	1.02013	4.92513	8.43041e-07	3.88011e-05
ENSG00000273759.1	RP4-563E14.1	39.5237	1.4968	0.407329	3.67466	0.000238164	0.0027007	37.4102	2.02562	0.434991	4.65669	3.21333e-06	0.000100888	57.686	2.02297	0.459274	4.40471	1.05927e-05	0.000336326
ENSG00000273768.1	U1	88.029	1.59269	0.289089	5.50937	3.60128e-08	1.07658e-06	119.804	2.43859	0.288481	8.45318	2.83464e-17	5.85368e-15	187.171	2.07172	0.233251	8.88192	6.57177e-19	2.66619e-16
ENSG00000274251.1	CTC-1337H24.3	12.0104	1.65249	0.761472	2.17013	0.029997	0.127659	12.2481	1.93756	0.758032	2.55604	0.0105872	0.0706438	6.09003	2.45575	1.18265	2.07649	0.037849	0.182041
ENSG00000274270.1	RP11-34F20.7	27.9578	1.48209	0.469598	3.15609	0.001599	0.0132756	32.1893	1.66187	0.47351	3.50969	0.000448635	0.00637457	35.7335	2.26658	0.55048	4.11745	3.8308e-05	0.000981581
ENSG00000274346.1	RP11-40B20.1	24.9787	2.32545	0.542629	4.28553	1.82307e-05	0.000285598	17.281	1.84657	0.648165	2.84892	0.00438682	0.0369989	19.1383	1.75627	0.682973	2.57151	0.0101257	0.0761213
ENSG00000274370.1	AC144831.3	10.2681	2.26411	0.890896	2.54139	0.0110413	0.0611299	12.6714	2.34178	0.849567	2.75644	0.00584344	0.045474	20.9709	1.63086	0.61119	2.66834	0.00762282	0.0617606
ENSG00000274895.1	RP11-478J18.2	34.2519	1.06257	0.450508	2.3586	0.0183441	0.0892789	25.4527	1.16231	0.529199	2.19635	0.0280669	0.138851	31.7462	1.2083	0.512862	2.35599	0.0184733	0.113484
ENSG00000275029.1	HMGB1P24	209.838	1.43913	0.178958	8.04172	8.85873e-16	7.72981e-14	129.836	1.08576	0.28371	3.827	0.000129714	0.00231577	100.764	1.27687	0.302798	4.21689	2.47691e-05	0.000680003
ENSG00000275162.1	LLNLR-260G6.1	11.9628	3.86883	0.996679	3.88172	0.000103721	0.00131922	38.5546	4.23388	0.575581	7.35584	1.89725e-13	2.31731e-11	59.512	4.32711	0.566526	7.63798	2.20661e-14	4.93289e-12
ENSG00000275322.1	RP11-262A16.1	139.453	3.03709	0.269083	11.2868	1.52457e-29	3.82925e-27	56.842	2.45894	0.450131	5.46273	4.68861e-08	2.3019e-06	105.963	3.33154	0.354088	9.40878	5.01947e-21	2.97207e-18
ENSG00000275437.1	RP5-908M14.10	29.3336	1.07665	0.452892	2.37728	0.0174409	0.085847	30.2135	1.39415	0.456097	3.0567	0.00223785	0.0223573	52.1232	2.15774	0.493504	4.37229	1.22951e-05	0.000378315
ENSG00000275484.1	CTC-1337H24.4	10.5928	2.13008	0.802488	2.65434	0.00794629	0.0479041	10.5445	3.46685	0.951111	3.64505	0.000267341	0.00419023	13.7472	2.46951	0.796483	3.10052	0.00193182	0.0224641
ENSG00000275542.1	RP11-455O6.9	34.4539	3.1236	0.511633	6.10515	1.02705e-09	4.0771e-08	22.6138	4.10785	0.737912	5.56686	2.59377e-08	1.36726e-06	33.3195	3.58946	1.22603	2.9277	0.00341476	0.0341769
ENSG00000275807.1	RP11-1348G14.8	60.7857	1.39228	0.321841	4.32599	1.51847e-05	0.00024349	62.9696	1.67758	0.339013	4.94841	7.4821e-07	2.77031e-05	74.755	1.89604	0.347406	5.45771	4.82321e-08	2.91897e-06
ENSG00000275857.1	AC009133.21	4.8938	2.91271	1.28123	2.27337	0.0230037	0.105391	9.01613	2.0029	0.930255	2.15307	0.0313134	0.14953	8.46452	2.81673	1.02302	2.75334	0.00589898	0.0512483
ENSG00000275966.1	RP11-1055B8.9	37.7155	2.82082	0.460226	6.1292	8.83248e-10	3.55881e-08	28.7897	2.27069	0.531921	4.26884	1.96489e-05	0.000473062	55.2575	2.44444	1.01124	2.41726	0.015638	0.10121
ENSG00000276248.1	RP11-230F18.5	145.314	1.95032	0.230709	8.4536	2.82456e-17	2.84307e-15	79.2658	1.6346	0.338002	4.83606	1.32439e-06	4.57394e-05	90.0186	1.6683	0.334515	4.98722	6.12532e-07	2.89835e-05
ENSG00000276710.4	CSPG4P10	51.4367	1.50932	0.405259	3.72432	0.000195842	0.00227748	48.5965	1.21026	0.389334	3.10852	0.00188025	0.0195755	54.2855	1.21924	0.399078	3.05514	0.00224952	0.025157
ENSG00000276744.1	CTD-2562G15.3	39.2112	2.2242	0.449841	4.94442	7.63695e-07	1.70751e-05	38.52	2.09607	0.470689	4.4532	8.4601e-06	0.000229938	57.8131	2.68907	0.428612	6.27391	3.52096e-10	3.39811e-08
ENSG00000276786.1	WI2-8325B5.1	20.0255	1.42737	0.5454	2.61711	0.00886785	0.051911	43.158	2.22206	0.412549	5.38618	7.19701e-08	3.42431e-06	40.3791	2.15428	0.513611	4.19438	2.73613e-05	0.000740442
ENSG00000277218.1	RP11-500G10.5	19.8837	2.21035	0.577015	3.83067	0.000127797	0.00158493	17.0285	2.38136	0.737167	3.23043	0.00123605	0.0141079	25.2308	2.61958	0.589282	4.44537	8.77397e-06	0.000284771
ENSG00000277744.1	CTC-435M10.12	81.9738	1.08553	0.300727	3.60967	0.00030659	0.00335352	72.0729	1.88296	0.351528	5.35651	8.4847e-08	3.97096e-06	121.846	1.98776	0.376371	5.28139	1.28208e-07	7.00445e-06
ENSG00000278022.1	RP11-35O15.2	25.1902	1.22932	0.505269	2.43301	0.0149739	0.0768275	17.426	1.2618	0.620053	2.03499	0.0418517	0.180534	29.3208	1.63328	0.567348	2.87879	0.00399205	0.0385603
ENSG00000278156.1	TSC22D1-AS1	49.5073	1.59547	0.399499	3.99368	6.50568e-05	0.000872455	42.7156	1.42356	0.408351	3.48611	0.000490097	0.00684121	58.0619	1.26276	0.393968	3.20524	0.00134949	0.0172087
ENSG00000278434.1	RP11-709D24.8	54.611	1.67304	0.350287	4.7762	1.78639e-06	3.63707e-05	29.5923	1.68863	0.540457	3.12444	0.00178142	0.0187512	52.1587	1.96063	0.57254	3.42445	0.000616047	0.00938551
ENSG00000278700.1	Metazoa_SRP	18.5244	1.55447	0.58404	2.66158	0.00777757	0.0472367	19.9205	2.20725	0.629094	3.50861	0.000450452	0.00639476	29.6271	2.29734	0.626226	3.66855	0.00024393	0.00456754
ENSG00000278791.1	MIR6723	33.3723	3.27138	0.519276	6.29989	2.97855e-10	1.29529e-08	52.9077	4.3739	0.560283	7.80659	5.87569e-15	8.84931e-13	53.2226	4.56285	0.559729	8.1519	3.58258e-16	1.00625e-13
ENSG00000278829.1	RP11-358B23.7	85.9219	1.21417	0.305223	3.97798	6.95045e-05	0.000925178	48.0711	1.02541	0.419163	2.44633	0.0144319	0.0882162	62.3106	2.05762	0.489142	4.20658	2.59264e-05	0.000706461
ENSG00000278909.1	RP11-401P9.7	67.9624	1.35392	0.29895	4.52892	5.92862e-06	0.000104617	83.5252	1.21829	0.30361	4.01269	6.00308e-05	0.00121698	64.1904	1.35589	0.435594	3.11273	0.00185364	0.0218214
ENSG00000278919.1	AP006285.2	28.1345	1.64814	0.472221	3.49018	0.000482694	0.0049045	18.2069	1.3485	0.629037	2.14375	0.0320526	0.15164	31.2546	1.45782	0.493645	2.95318	0.00314515	0.0322233
ENSG00000279010.2	MIR6820	531.92	1.46804	0.159453	9.20671	3.36277e-20	4.49624e-18	454.696	1.23951	0.195432	6.3424	2.26209e-10	1.67202e-08	658.689	1.61352	0.23065	6.99554	2.64247e-12	4.07685e-10
ENSG00000279146.1	RP11-117L5.3	25.4659	2.22309	0.526039	4.22609	2.37784e-05	0.000360227	40.2633	1.66627	0.428798	3.88591	0.000101946	0.00191105	46.6635	1.46714	0.438079	3.34902	0.00081097	0.0117166
ENSG00000279162.1	CTD-3126B10.2	31.9094	1.57208	0.454465	3.45919	0.000541812	0.00539104	27.3973	1.81955	0.524517	3.46901	0.000522378	0.00716206	35.6228	2.80332	0.590979	4.74351	2.10045e-06	8.47454e-05
ENSG00000279196.1	RP11-1072A3.3	35.0875	1.97886	0.490856	4.03144	5.54363e-05	0.000753592	42.5217	1.65728	0.421414	3.93267	8.40069e-05	0.00161958	59.2824	2.05703	0.405751	5.06969	3.98456e-07	1.95726e-05
ENSG00000279237.1	RP11-212E4.1	6.94831	4.9928	1.44779	3.44855	0.000563599	0.00557274	6.75977	2.20964	1.03209	2.14095	0.0322784	0.15237	10.9228	5.60056	1.383	4.04956	5.13135e-05	0.00125747
ENSG00000279283.1	RP11-417L19.5	36.4547	1.9358	0.448289	4.31819	1.57314e-05	0.000251058	49.1943	2.79021	0.414114	6.73778	1.60826e-11	1.41294e-09	98.2722	3.17023	0.782781	4.04996	5.12266e-05	0.00125674
ENSG00000279328.1	RP11-203H19.2	14.3385	1.70626	0.655042	2.60481	0.00919249	0.0533581	19.1142	1.32437	0.569809	2.32424	0.0201126	0.110467	19.6475	1.7586	0.636517	2.76285	0.00572988	0.0502724
ENSG00000279355.1	AGPAT4-IT1	172.672	1.55052	0.195034	7.94997	1.8655e-15	1.54739e-13	102.128	1.30325	0.304819	4.27551	1.90704e-05	0.000461909	136.535	1.75278	0.257056	6.81866	9.18942e-12	1.26618e-09
ENSG00000279476.1	RP11-391L3.3	99.9669	1.50412	0.261398	5.75413	8.70898e-09	2.97023e-07	93.7898	1.82582	0.285792	6.38863	1.67379e-10	1.25572e-08	110.606	2.0507	0.359796	5.69961	1.2008e-08	8.2142e-07
ENSG00000279520.1	RP11-20I23.2	15.1207	2.02971	0.662181	3.06519	0.00217531	0.0170575	14.9428	2.71878	0.761886	3.56849	0.000359046	0.00535123	29.9606	2.41518	0.584967	4.12875	3.64741e-05	0.00094565
ENSG00000279549.1	AP000437.3	59.0205	1.9204	0.334162	5.74692	9.08832e-09	3.07231e-07	46.9232	1.58943	0.421532	3.7706	0.000162856	0.0028195	61.1693	1.97746	0.41883	4.7214	2.34228e-06	9.32992e-05
ENSG00000279561.2	RP11-4L24.4	90.6141	1.1179	0.260693	4.28818	1.80142e-05	0.000282952	82.4114	1.17711	0.302925	3.88581	0.000101988	0.00191105	83.4159	1.47588	0.343533	4.29616	1.73779e-05	0.00050627
ENSG00000279576.1	AP000769.1	125.018	2.17124	0.251671	8.62729	6.28201e-18	6.69956e-16	47.0941	1.67858	0.408791	4.10621	4.02201e-05	0.000870032	42.5235	1.13482	0.434477	2.61192	0.00900358	0.0697737
ENSG00000279583.1	RP11-368N21.5	12.8097	2.14806	0.73745	2.91282	0.00358181	0.0256423	15.6563	3.19404	0.846367	3.77382	0.000160764	0.00279295	29.4888	3.02371	0.605791	4.99134	5.99605e-07	2.84332e-05
ENSG00000279591.1	AC002044.1	44.0532	1.808	0.384971	4.69644	2.64729e-06	5.09641e-05	37.3524	1.95551	0.457746	4.27204	1.93694e-05	0.000468019	57.171	1.84494	0.484566	3.80741	0.000140428	0.00293
ENSG00000279602.1	CTD-3014M21.1	72.1092	2.04923	0.303437	6.75341	1.44409e-11	7.65482e-10	35.8196	1.20049	0.487689	2.46158	0.0138325	0.0857482	59.4425	1.66655	0.394665	4.2227	2.41388e-05	0.000667719
ENSG00000279672.1	CMB9-55F22.1	35.5093	1.96745	0.429064	4.58544	4.53022e-06	8.23745e-05	40.6452	1.68699	0.418206	4.03386	5.48671e-05	0.00112838	78.7179	2.63392	0.397743	6.62216	3.53979e-11	4.17338e-09
ENSG00000279696.1	RP11-178H8.7	77.0701	1.27899	0.278429	4.5936	4.35671e-06	7.97049e-05	29.6823	1.37666	0.487791	2.82223	0.00476911	0.0395406	35.8832	1.12895	0.440938	2.56034	0.0104571	0.0775197
ENSG00000279700.1	RP13-554M15.2	60.3677	2.45855	0.36643	6.70947	1.95338e-11	1.02534e-09	108.445	3.19868	0.31038	10.3057	6.64209e-25	2.55861e-22	181.698	3.43234	0.355442	9.65654	4.61199e-22	3.25934e-19
ENSG00000279716.1	AC006128.2	15.4303	1.85157	0.653939	2.83141	0.00463428	0.0316027	19.1294	2.06733	0.649837	3.1813	0.00146615	0.0161277	21.3367	1.86235	0.608373	3.0612	0.00220449	0.0247798
ENSG00000279767.1	AL513523.2	22.7522	1.66597	0.516496	3.22552	0.00125743	0.0108625	27.1346	2.0138	0.569968	3.53318	0.000410599	0.00594271	29.3463	1.62785	0.553546	2.94077	0.00327394	0.0332062
ENSG00000279792.1	RP11-893F2.18	62.5153	1.18428	0.313818	3.77378	0.000160792	0.00193606	45.1865	1.16496	0.406671	2.86463	0.00417494	0.0357319	51.7553	1.47383	0.396093	3.72092	0.000198497	0.0039248
ENSG00000279794.1	CTD-2621I17.3	29.7124	1.73138	0.474825	3.64635	0.000265993	0.00296498	19.4557	1.73954	0.627523	2.77208	0.00556994	0.0441442	24.7915	2.94582	0.7366	3.99922	6.35524e-05	0.00150846
ENSG00000279801.1	RP11-75C10.6	28.9555	1.88751	0.503367	3.74977	0.000177	0.00209739	32.7079	1.98925	0.467059	4.2591	2.05254e-05	0.00049004	59.3443	2.15081	0.437473	4.91643	8.81362e-07	4.03108e-05
ENSG00000279829.1	RP11-63I8.1	35.0665	1.86492	0.460405	4.05062	5.10826e-05	0.000703662	26.9168	1.28558	0.496053	2.59162	0.00955244	0.0655661	30.4953	1.00791	0.505929	1.99219	0.0463501	0.20639
ENSG00000279839.1	RP11-193J6.1	59.7774	1.87603	0.335324	5.59468	2.21032e-08	6.90724e-07	40.4681	1.47656	0.451136	3.27299	0.00106418	0.0125836	61.213	2.08218	0.436121	4.77431	1.80325e-06	7.45229e-05
ENSG00000279841.1	RP11-274A11.4	55.4525	1.95735	0.395096	4.95412	7.26572e-07	1.6313e-05	31.5705	2.05119	0.510887	4.01496	5.94556e-05	0.00120786	52.463	2.07201	0.431197	4.80525	1.54558e-06	6.56211e-05
ENSG00000279852.1	RP11-91J19.2	32.8431	1.7609	0.43991	4.00286	6.25817e-05	0.000841783	22.6558	2.21402	0.666473	3.32199	0.00089378	0.0109973	33.9628	2.0471	0.486133	4.211	2.54248e-05	0.000694522
ENSG00000279873.2	LINC01126	37.5066	1.31321	0.406367	3.23159	0.00123103	0.0106862	29.7608	1.65312	0.534403	3.09339	0.00197881	0.0203478	53.2641	2.54196	0.434894	5.84501	5.06548e-09	3.8005e-07
ENSG00000279901.1	CTD-2270P14.2	25.9814	2.96434	0.557196	5.32009	1.03714e-07	2.80132e-06	24.0183	2.32699	0.5844	3.98185	6.83818e-05	0.00136023	31.6713	2.40794	0.522716	4.6066	4.0931e-06	0.000149204
ENSG00000279977.1	CTD-3222D19.4	48.4865	1.7451	0.370776	4.70661	2.51867e-06	4.89085e-05	40.763	1.27357	0.431723	2.94998	0.00317797	0.0291741	44.6373	2.50898	0.524775	4.78107	1.74366e-06	7.24382e-05
ENSG00000280028.1	RP11-118E18.1	113.68	1.20296	0.260138	4.62431	3.7585e-06	6.98063e-05	66.8514	1.77691	0.368712	4.81923	1.44113e-06	4.94302e-05	96.9132	1.85056	0.317144	5.83507	5.37675e-09	4.00659e-07
ENSG00000280035.1	RP11-10J21.2	21.6853	1.27008	0.57583	2.20566	0.027408	0.119402	19.2552	1.38518	0.575203	2.40816	0.016033	0.0947096	33.3484	2.42405	0.523685	4.62884	3.67724e-06	0.000137009
ENSG00000280061.1	CTD-2001J20.1	462.79	1.97881	0.127497	15.5204	2.52384e-54	1.6957e-51	156.759	1.47819	0.233365	6.33424	2.38515e-10	1.75007e-08	236.967	1.57739	0.20679	7.62802	2.38392e-14	5.22269e-12
ENSG00000280063.1	RP11-295D4.3	111.875	1.29997	0.260381	4.99258	5.95793e-07	1.36854e-05	86.6215	1.24845	0.283636	4.40159	1.07459e-05	0.000281374	108.354	1.42757	0.335285	4.25779	2.06461e-05	0.00058666
ENSG00000280071.3	CH507-9B2.3	117.997	1.93769	0.248467	7.79858	6.26084e-15	4.89128e-13	101.951	1.7973	0.286216	6.27951	3.39635e-10	2.42972e-08	177.381	2.72657	0.29076	9.37739	6.76247e-21	3.89874e-18
ENSG00000280152.1	RP11-331F4.5	70.4877	2.67513	0.335664	7.96966	1.59109e-15	1.34046e-13	94.411	3.18447	0.315386	10.097	5.69293e-24	2.03634e-21	143.246	3.97774	0.381681	10.4216	1.9756e-25	1.96734e-22
ENSG00000280205.1	RP11-504I13.2	174.219	3.20813	0.243363	13.1825	1.10676e-39	4.24918e-37	130.099	2.83816	0.300325	9.45028	3.37921e-21	9.27247e-19	188.216	3.33135	0.315808	10.5487	5.15274e-26	5.94138e-23
ENSG00000280231.1	LA16c-380F5.3	5.92767	2.33411	1.13612	2.05445	0.0399322	0.155748	6.44157	3.52864	1.23869	2.84869	0.00439001	0.0370102	11.0245	5.60444	1.38169	4.05622	4.9873e-05	0.00122904
ENSG00000280287.1	RP13-554M15.7	146.002	2.45156	0.226168	10.8396	2.23512e-27	5.0478e-25	257.912	2.99339	0.207271	14.4419	2.8194e-47	2.97239e-44	485.614	2.95555	0.479878	6.15896	7.32243e-10	6.74033e-08
ENSG00000280344.1	AC009166.7	74.398	1.23536	0.283362	4.35964	1.30279e-05	0.000212658	69.2414	1.15303	0.38445	2.99917	0.00270717	0.0258348	81.9306	1.63724	0.326513	5.01431	5.32254e-07	2.56277e-05
ENSG00000280365.1	RP11-9H20.2	103.184	1.77126	0.277658	6.3793	1.77898e-10	8.0624e-09	51.6864	1.04787	0.394361	2.65715	0.00788054	0.0570684	50.0426	1.71533	0.425531	4.03102	5.5535e-05	0.00134032
ENSG00000280402.1	RP11-20I23.10	26.76	1.19965	0.497998	2.40895	0.0159985	0.0805582	32.7189	1.78908	0.466771	3.83289	0.000126648	0.00227117	38.2043	1.99848	0.508563	3.92967	8.50634e-05	0.00192916
ENSG00000280414.1	RP11-572N21.1	29.7976	1.80573	0.460417	3.92195	8.78358e-05	0.0011349	48.2013	2.38741	0.558697	4.27317	1.92718e-05	0.000466223	57.7394	1.65462	0.417834	3.95999	7.4954e-05	0.00173766
ENSG00000280594.1	AP000432.1	42.4244	1.02697	0.416997	2.46277	0.013787	0.072171	42.5048	1.08545	0.407685	2.66248	0.00775681	0.0564595	54.489	1.23575	0.415468	2.97437	0.00293594	0.0305561
ENSG00000280832.1	ST3GAL4-AS1	207.229	1.42137	0.178597	7.95853	1.74099e-15	1.45761e-13	131.316	1.27344	0.248304	5.12856	2.91967e-07	1.22608e-05	158.21	1.5664	0.322024	4.86424	1.14895e-06	5.02421e-05
ENSG00000281207.1	SLFNL1-AS1	109.299	1.06188	0.233382	4.54996	5.36573e-06	9.58803e-05	108.781	1.48322	0.279593	5.30491	1.12726e-07	5.10863e-06	140.756	1.91605	0.341857	5.60482	2.08469e-08	1.37152e-06
ENSG00000281880.1	PAUPAR	59.1279	1.7456	0.334502	5.21851	1.80365e-07	4.64301e-06	69.1726	1.94087	0.393067	4.93776	7.90232e-07	2.88327e-05	102.174	2.51472	0.31677	7.93863	2.04421e-15	5.20751e-13
ENSG00000282206.1	RP11-141C7.5	35.1173	1.81953	0.45551	3.99449	6.48343e-05	0.000869905	17.3247	1.47372	0.607741	2.42491	0.0153123	0.0918766	24.5697	2.27844	0.582014	3.91476	9.04942e-05	0.00203756
ENSG00000282936.1	CTC-281F24.5	123.296	2.33266	0.281151	8.2968	1.0695e-16	1.01207e-14	143.663	2.20917	0.324036	6.81766	9.25329e-12	8.34922e-10	178.865	2.04676	0.258348	7.9225	2.32788e-15	5.76351e-13
ENSG00000283045.1	RP11-764D10.2	65.1434	1.82655	0.313462	5.82701	5.64302e-09	1.99024e-07	40.6098	1.55439	0.403845	3.84896	0.000118619	0.0021719	52.9931	2.2525	0.498229	4.52101	6.15454e-06	0.000209369
ENSG00000283122.1	HYMAI	104.284	1.36498	0.248898	5.4841	4.15583e-08	1.22197e-06	113.218	1.72823	0.258525	6.68499	2.30943e-11	2.00261e-09	105.512	1.78651	0.303561	5.88515	3.97689e-09	3.06781e-07
ENSG00000283199.1	ABC13-47488600E17.1	138.397	1.33398	0.222985	5.98236	2.19931e-09	8.25511e-08	93.5194	1.35628	0.287627	4.7154	2.41237e-06	7.87007e-05	105.049	1.34644	0.281438	4.78416	1.717e-06	7.16495e-05
ENSG00000283638.1	MIR19B2	311.303	1.52287	0.158745	9.59318	8.54129e-22	1.3117e-19	121.821	1.63089	0.252619	6.45592	1.07565e-10	8.19251e-09	166.196	1.73039	0.261931	6.60627	3.94126e-11	4.56853e-09
ENSG00000283689.1	RP11-434E6.5	51.7028	2.12711	0.364123	5.84175	5.16562e-09	1.83632e-07	47.5032	1.84323	0.404529	4.55648	5.20176e-06	0.000149493	60.0435	2.23817	0.427507	5.2354	1.64628e-07	8.86159e-06

## Sheet: NPCs_Q30Q19 WT specific
X	Symbol	baseMean.Q30	log2FoldChange.Q30	lfcSE.Q30	stat.Q30	pvalue.Q30	padj.Q30	baseMean.Q45	log2FoldChange.Q45	lfcSE.Q45	stat.Q45	pvalue.Q45	padj.Q45	baseMean.Q81	log2FoldChange.Q81	lfcSE.Q81	stat.Q81	pvalue.Q81	padj.Q81
ENSG00000050030.13	KIAA2022	797.468	1.13282	0.10554	10.7336	7.07877e-27	1.54668e-24	547.248	0.976321	0.136524	7.15125	8.59902e-13	9.36125e-11	684.514	0.748435	0.142234	5.26198	1.42512e-07	7.72811e-06
ENSG00000089692.8	LAG3	30.0892	1.09391	0.449988	2.43097	0.0150586	0.0771574	24.8273	0.8808	0.523576	1.68228	0.0925154	0.299282	36.2256	0.64097	0.460324	1.39243	0.163792	0.438405
ENSG00000102057.9	KCND1	40.268	1.01655	0.410763	2.47479	0.0133316	0.0704872	35.68	0.0223234	0.417382	0.0534842	0.957346	0.98675	47.5484	0.443633	0.423987	1.04634	0.295406	0.59918
ENSG00000102908.20	NFAT5	2925.55	1.3915	0.070837	19.6436	6.55167e-86	1.9564e-82	1885.11	0.968957	0.115064	8.42101	3.73237e-17	7.55183e-15	2096.57	0.71307	0.120191	5.93283	2.97752e-09	2.34527e-07
ENSG00000104728.15	ARHGEF10	174.583	1.23606	0.192605	6.41759	1.3845e-10	6.41525e-09	90.11	0.716274	0.27715	2.58443	0.009754	0.0665245	104.885	0.605166	0.318248	1.90156	0.0572292	0.235539
ENSG00000116883.8	RP11-268J15.5	20.8644	1.74535	0.620057	2.81482	0.0048805	0.0329143	22.5828	0.772089	0.589929	1.30878	0.190608	0.463333	30.5949	0.781206	0.480648	1.62532	0.104095	0.339462
ENSG00000120664.10	SPG20-AS1	20.4212	1.36457	0.546776	2.49567	0.012572	0.067507	10.9405	-0.235059	0.742025	-0.31678	0.75141	0.901601	23.2848	0.768701	0.568908	1.35119	0.176636	0.458481
ENSG00000127362.2	TAS2R3	108.074	1.15223	0.23553	4.89208	9.97775e-07	2.17656e-05	49.8106	0.803698	0.395404	2.0326	0.0420929	0.181247	49.1932	0.882435	0.39066	2.25883	0.0238938	0.134809
ENSG00000127928.12	GNGT1	18.4207	1.65186	0.596296	2.77019	0.00560231	0.0366867	8.45672	0.790948	0.904207	0.874743	0.381714	0.667344	9.55876	0.587037	0.846093	0.693821	0.487795	0.758023
ENSG00000130518.16	KIAA1683	95.8093	1.14521	0.333044	3.4386	0.000584724	0.00574568	50.5968	0.309809	0.365747	0.84706	0.396962	0.678867	81.43	-0.107712	0.343645	-0.31344	0.753946	0.908851
ENSG00000130612.14	CYP2G1P	12.8016	1.48687	0.726933	2.0454	0.0408152	0.158075	3.80105	0.106855	1.23677	0.0863982	0.93115	NA	4.05033	2.04896	1.55952	1.31384	0.1889	NA
ENSG00000132680.10	KIAA0907	1203.03	1.01028	0.109386	9.23598	2.55928e-20	3.47377e-18	1016.37	0.901144	0.1315	6.8528	7.24184e-12	6.69668e-10	1073.27	0.725206	0.149555	4.84909	1.24032e-06	5.38078e-05
ENSG00000143369.14	ECM1	17.6011	1.12669	0.572506	1.968	0.0490677	0.179977	13.8005	-0.339672	0.639219	-0.531386	0.595151	0.818445	16.0462	-0.350853	0.662594	-0.529514	0.596449	0.827377
ENSG00000145088.8	EAF2	81.1918	1.07793	0.284326	3.79119	0.000149927	0.00181991	61.6502	0.596545	0.346132	1.72346	0.0848051	0.283533	50.9759	0.770375	0.375181	2.05334	0.0400394	0.187999
ENSG00000147166.10	ITGB1BP2	97.9608	1.0139	0.255458	3.96896	7.21877e-05	0.00095788	66.8115	0.701251	0.32944	2.12861	0.0332861	0.155493	96.701	0.462602	0.352154	1.31364	0.188969	0.474219
ENSG00000153234.13	NR4A2	13.575	1.53628	0.725873	2.11645	0.0343064	0.140439	8.65353	0.53361	0.813674	0.655803	0.511951	0.766664	15.4966	1.25661	0.673579	1.86557	0.0621011	0.248179
ENSG00000160781.15	PAQR6	67.1077	1.06589	0.317083	3.36154	0.000775089	0.00727577	59.9439	0.680267	0.343171	1.9823	0.0474458	0.197053	78.3807	0.570555	0.336611	1.695	0.0900755	0.312287
ENSG00000162814.10	SPATA17	71.5055	1.04133	0.299973	3.47141	0.000517735	0.0052029	46.3458	0.0525753	0.366599	0.143414	0.885963	0.962371	43.2865	-0.371419	0.406698	-0.913254	0.361109	0.658794
ENSG00000163141.18	BNIPL	25.5413	1.39079	0.494237	2.81402	0.00489255	0.0329873	15.771	1.12262	0.649066	1.7296	0.0837022	0.281622	14.3391	0.313482	0.740098	0.423568	0.671881	0.870239
ENSG00000167371.17	PRRT2	85.293	1.29263	0.277399	4.65983	3.16476e-06	5.97702e-05	59.7698	0.98327	0.326026	3.01592	0.00256198	0.0248593	83.3709	0.745494	0.351959	2.11813	0.0341643	0.170763
ENSG00000167700.8	MFSD3	30.7924	1.09841	0.445975	2.46295	0.01378	0.0721485	32.5384	0.782181	0.442424	1.76795	0.0770699	0.268298	65.6739	0.672566	0.333989	2.01374	0.044037	0.200038
ENSG00000167964.12	RAB26	5.64795	2.66097	1.16025	2.29344	0.0218226	0.101485	5.93253	1.88566	1.08042	1.74531	0.0809317	NA	7.83705	1.18871	1.07653	1.10421	0.269503	0.572956
ENSG00000168000.14	BSCL2	78.4768	1.03586	0.31461	3.29253	0.000992913	0.00891565	74.7753	0.678809	0.325564	2.08502	0.0370671	0.166339	81.0306	0.843931	0.350374	2.40865	0.0160115	0.102717
ENSG00000169203.16	RP11-231C14.4	47.4296	2.35197	0.391415	6.0089	1.86788e-09	7.15089e-08	30.8828	0.958103	0.471671	2.03129	0.0422251	0.181622	29.0726	0.581926	0.499639	1.16469	0.244143	0.544305
ENSG00000171790.15	SLFNL1	38.4786	1.21848	0.411455	2.96139	0.00306249	0.0224999	30.2454	1.00438	0.52323	1.91958	0.054911	0.215925	34.8311	1.02722	0.539246	1.90492	0.056791	0.234448
ENSG00000172594.12	SMPDL3A	22.2962	1.12279	0.522275	2.14981	0.0315702	0.132586	18.9754	-0.24843	0.563919	-0.440543	0.659544	0.854776	24.4479	-0.359566	0.653486	-0.550227	0.582164	0.818827
ENSG00000173862.3	RP11-89N17.1	11.3324	1.63528	0.741048	2.20671	0.027334	0.119164	7.01005	0.369689	0.92393	0.400127	0.689063	0.872204	3.55084	0.568286	1.43958	0.394757	0.693022	NA
ENSG00000174453.9	VWC2L	21.0412	1.40813	0.55383	2.54252	0.0110056	0.0610098	5.49213	1.33364	1.04676	1.27406	0.202642	NA	9.51951	1.45114	0.939302	1.54491	0.122367	0.373426
ENSG00000175518.6	UBQLNL	14.0599	1.55583	0.672279	2.31426	0.0206536	0.0974824	5.03685	1.59523	1.21654	1.31129	0.18976	NA	4.10896	1.31858	1.46578	0.899579	0.368345	0.665377
ENSG00000175899.14	A2M	38.9977	1.24396	0.443409	2.80545	0.00502458	0.0336782	93.4124	0.174618	0.264983	0.658978	0.50991	0.765553	69.3254	-0.0172273	0.314557	-0.0547668	0.956324	0.985519
ENSG00000176927.14	EFCAB5	25.118	1.00038	0.472575	2.11687	0.0342708	0.140337	17.0145	-0.226246	0.581877	-0.388821	0.697409	0.876269	23.8021	0.000883028	0.564797	0.00156344	0.998753	0.999528
ENSG00000177993.3	ZNRF3-AS1	2.32105	4.42459	1.89111	2.33968	0.0193003	0.092719	2.09766	-0.114332	1.79856	-0.0635687	0.949314	NA	0.642035	1.0893	3.51936	0.309518	0.756928	NA
ENSG00000180089.5	TMEM86B	10.5417	1.84297	0.813686	2.26496	0.0235151	0.107041	6.66225	0.528877	1.01097	0.523136	0.600879	0.821415	11.6395	1.19949	0.782474	1.53294	0.12529	0.378529
ENSG00000183055.5	FAM133CP	53.0473	1.03045	0.33505	3.07552	0.00210137	0.0165955	28.2377	0.268879	0.467114	0.575617	0.564874	0.800333	25.9303	0.66227	0.550131	1.20384	0.228651	0.525248
ENSG00000183386.9	FHL3	40.9754	1.01846	0.389565	2.61436	0.00893942	0.0521936	44.9014	0.0210993	0.409255	0.0515554	0.958883	0.987374	73.5061	0.515542	0.329161	1.56623	0.117295	0.364392
ENSG00000183778.17	B3GALT5	335.171	1.17479	0.141485	8.30327	1.01286e-16	9.61862e-15	191.944	0.787416	0.197429	3.98834	6.65372e-05	0.00133148	218.917	0.610009	0.211807	2.88002	0.00397651	0.0384624
ENSG00000185607.5	ACTBP7	24.4619	1.04009	0.494538	2.10316	0.0354515	0.143596	14.6437	0.562095	0.680216	0.826348	0.408607	0.689403	23.5422	0.868697	0.614686	1.41324	0.157586	0.42972
ENSG00000185774.14	KCNIP4	218.252	1.09608	0.194254	5.64252	1.67582e-08	5.39372e-07	25.0048	0.221018	0.508432	0.434706	0.663776	0.856964	37.487	0.69355	0.435109	1.59397	0.110943	0.35307
ENSG00000188818.12	ZDHHC11	310.324	1.09455	0.172927	6.32952	2.45924e-10	1.07818e-08	206.776	0.935616	0.18748	4.99047	6.02315e-07	2.28071e-05	288.568	0.816433	0.178991	4.5613	5.08375e-06	0.000179927
ENSG00000196114.3	RP3-391O22.3	2.78229	3.6041	1.74024	2.07103	0.0383556	0.151567	2.61015	0.890398	1.54762	0.575333	0.565066	NA	0.928976	-0.430293	2.59379	-0.165893	0.868241	NA
ENSG00000197386.10	HTT	7065.43	1.13641	0.0670806	16.941	2.24339e-64	2.62136e-61	4691.2	0.9414	0.117134	8.03696	9.20919e-16	1.49975e-13	6150.38	0.953738	0.151915	6.2781	3.42726e-10	3.35198e-08
ENSG00000197692.5	CBX3P7	6.85734	2.23693	1.06503	2.10035	0.0356979	0.144268	3.18264	0.97536	1.3599	0.717228	0.473234	NA	1.08034	2.02101	2.52227	0.801266	0.422978	NA
ENSG00000197934.8	CYYR1-AS1	6.24583	2.4709	1.10103	2.24417	0.0248217	0.11144	4.69507	0.250195	1.09118	0.229289	0.818645	NA	4.22041	0.421893	1.23392	0.341914	0.732416	0.899224
ENSG00000198064.13	RP11-347C12.1	28.4702	1.01489	0.459608	2.20817	0.0272323	0.118887	27.2235	0.498301	0.486152	1.02499	0.305367	0.593276	26.9026	0.354614	0.521814	0.679579	0.496771	0.76465
ENSG00000198712.1	MT-CO2	17185	1.23854	0.0984912	12.5751	2.89368e-36	9.84402e-34	20005	0.933785	0.152688	6.11564	9.61698e-10	6.46435e-08	23936.2	0.843633	0.184784	4.56551	4.98278e-06	0.000176925
ENSG00000198744.5	MTCO3P12	39.7069	1.21897	0.381029	3.19915	0.00137834	0.0117224	38.5941	0.402468	0.412941	0.974637	0.32974	0.617639	50.2073	0.616384	0.408763	1.50792	0.131574	0.389097
ENSG00000198840.2	MT-ND3	436.002	1.2667	0.137078	9.24073	2.44827e-20	3.37422e-18	419.609	0.501125	0.191468	2.61728	0.00886328	0.0622076	479.945	0.309626	0.18653	1.65993	0.0969293	0.325403
ENSG00000198886.2	MT-ND4	22991.2	1.02146	0.0997455	10.2406	1.30388e-24	2.52099e-22	20384.8	0.552675	0.268574	2.05782	0.0396078	0.174179	23414.8	0.328321	0.134147	2.44747	0.0143865	0.0960033
ENSG00000198899.2	MT-ATP6	7651.81	1.16388	0.0888644	13.0973	3.41322e-39	1.27403e-36	6352.38	0.687116	0.28846	2.38201	0.0172182	0.0993657	7126.13	0.470993	0.15332	3.07196	0.0021266	0.0241397
ENSG00000198932.12	GPRASP1	643.58	1.05951	0.109479	9.67774	3.74902e-22	5.85785e-20	417.498	0.77815	0.183683	4.23638	2.27153e-05	0.000534676	460.895	0.582991	0.213043	2.7365	0.0062097	0.0531
ENSG00000199133.3	MIRLET7D	9.42921	3.11071	0.963156	3.22971	0.00123917	0.0107413	6.88563	-0.0358519	1.08846	-0.0329382	0.973724	0.990889	5.31959	-1.22825	1.09084	-1.12597	0.260179	0.562463
ENSG00000200372.1	RNU5E-8P	2.10581	4.25652	1.99097	2.13791	0.0325237	NA	1.58516	4.02111	2.39971	1.67566	0.0938041	NA	1.07799	2.02132	2.68604	0.752528	0.451734	NA
ENSG00000200403.1	RNU6-1099P	15.444	1.26376	0.617985	2.04496	0.0408586	0.15811	7.42266	0.732267	0.878542	0.833502	0.404561	0.685936	5.98321	1.1123	1.04572	1.06366	0.287481	0.590963
ENSG00000201367.1	RNU6-522P	13.5179	1.97347	0.687301	2.87133	0.00408748	0.0286145	5.99426	2.28754	1.25432	1.82373	0.068193	NA	4.98383	0.106297	1.17201	0.0906957	0.927734	0.974764
ENSG00000202566.4	MIR421	45.7829	2.01474	0.395439	5.09495	3.48835e-07	8.46113e-06	17.7737	0.970141	0.593167	1.63553	0.101939	0.317006	16.3751	0.847729	0.692341	1.22444	0.220787	0.515946
ENSG00000202601.4	MIR582	2.7972	4.70697	1.79809	2.61777	0.00885067	0.051833	0.427008	2.14673	3.9339	0.545701	0.585272	NA	0.752787	1.01851	3.07723	0.330984	0.740657	NA
ENSG00000203709.10	C1orf132	210.735	1.18626	0.180018	6.58969	4.40737e-11	2.20574e-09	164.462	0.907707	0.224889	4.03624	5.43152e-05	0.00111818	203.584	0.978866	0.269121	3.63726	0.000275549	0.00501389
ENSG00000203819.6	HIST2H2BC	20.2227	1.07526	0.543505	1.97838	0.0478863	0.177021	10.2565	1.11702	0.791821	1.4107	0.158334	0.414853	13.3796	0.588286	0.744201	0.790493	0.42924	0.716211
ENSG00000204086.4	RPA4	37.6096	1.28601	0.433071	2.9695	0.00298281	0.0220168	19.152	0.906332	0.592897	1.52865	0.126351	0.363568	16.8236	1.15225	0.668834	1.72277	0.0849303	0.300833
ENSG00000204410.14	MSH5	56.4285	1.02921	0.333006	3.09066	0.00199716	0.0159316	38.5026	0.342529	0.410215	0.834999	0.403719	0.685157	56.6102	0.418531	0.446913	0.936494	0.349019	0.648652
ENSG00000204421.2	LY6G6C	3.92293	3.1224	1.50217	2.07859	0.037655	0.149783	1.38675	0.8309	2.01046	0.413288	0.679395	NA	2.57401	-1.57999	1.66775	-0.947377	0.343447	NA
ENSG00000204584.1	RP11-304F15.3	20.1998	1.28435	0.534243	2.40406	0.0162139	0.0813725	8.96917	1.17246	0.847243	1.38385	0.166404	0.427174	13.77	0.757386	0.686862	1.10268	0.270168	0.573413
ENSG00000205794.4	RP11-333E13.4	2.13163	4.30571	2.00813	2.14414	0.0320213	NA	2.74663	2.79355	1.72586	1.61864	0.105524	NA	3.73646	1.89731	1.4577	1.30157	0.193062	NA
ENSG00000206625.1	RNU6-1	49.2403	1.19438	0.437564	2.72962	0.00634072	0.0403083	98.0229	-1.17228	0.332624	-3.52433	0.000424555	0.00608752	196.714	-2.03339	1.14872	-1.77014	0.0767039	0.282472
ENSG00000206676.1	Y_RNA	12.1809	1.41545	0.714874	1.97999	0.0477044	0.176494	2.19472	1.65108	2.06313	0.800277	0.423551	NA	3.88654	0.584559	1.30938	0.446441	0.655279	NA
ENSG00000206702.1	RNU1-11P	16.231	3.20419	0.853578	3.75383	0.000174155	0.00206915	21.5317	0.408625	0.622017	0.656936	0.511222	0.76665	35.8263	1.07759	0.662308	1.62702	0.103733	0.338712
ENSG00000206728.1	Y_RNA	7.31653	2.42186	1.01534	2.38528	0.017066	0.0844346	3.92867	0.202897	1.54194	0.131586	0.895312	NA	2.32267	0.882942	1.63462	0.54015	0.589094	NA
ENSG00000206772.1	RNU6-44P	1.83863	4.08196	2.0148	2.02599	0.0427663	NA	3.24077	-2.11515	1.46677	-1.44204	0.149291	NA	6.09904	-3.58059	1.49813	-2.39005	0.0168461	0.106389
ENSG00000206914.1	Y_RNA	2.83986	3.64363	1.75554	2.0755	0.0379403	0.150497	4.38531	2.34384	1.27537	1.83777	0.0660962	NA	2.9054	-0.0142134	1.7174	-0.00827612	0.993397	NA
ENSG00000207133.1	SNORD116-7	20.7636	1.11989	0.544016	2.05856	0.0395364	0.154664	14.9171	0.690765	0.649979	1.06275	0.287896	0.575821	18.6202	0.456768	0.579219	0.788593	0.43035	0.717116
ENSG00000207333.1	RNU6-680P	1.99759	4.22218	2.09885	2.01166	0.0442555	NA	0.803314	1.67453	2.89221	0.578978	0.562604	NA	NA	NA	NA	NA	NA	NA
ENSG00000207336.1	RNU6-658P	2.87162	3.67947	1.74424	2.10949	0.0349019	0.141853	2.81063	-0.111215	1.63883	-0.0678622	0.945895	NA	1.05534	-1.38133	2.54512	-0.542737	0.587311	NA
ENSG00000207497.1	Y_RNA	10.0175	2.23309	0.828485	2.69539	0.00703068	0.0437079	3.43794	2.49366	1.54466	1.61438	0.106446	NA	3.00358	1.6846	1.54285	1.09187	0.274888	NA
ENSG00000207586.1	MIR135A2	10.3392	2.1084	0.85627	2.4623	0.0138048	0.0722358	7.72424	1.43337	0.910213	1.57476	0.115311	0.343924	5.28929	1.20472	1.14361	1.05343	0.292144	0.59543
ENSG00000207600.3	MIR598	8.46366	1.91252	0.892281	2.1434	0.0320808	0.134003	6.41996	2.02799	1.09525	1.85162	0.064081	0.238323	3.82506	2.046	1.55655	1.31445	0.188695	NA
ENSG00000207653.1	MIR558	3.07928	3.77166	1.6908	2.23069	0.0257016	0.114227	1.65191	2.97995	2.32166	1.28355	0.199301	NA	1.80424	0.842159	2.03904	0.413017	0.679594	NA
ENSG00000207863.1	MIR125B2	13.0029	2.32521	0.735942	3.1595	0.00158041	0.0131415	4.39638	2.46552	1.31838	1.87012	0.061467	NA	4.3304	1.61328	1.30044	1.24056	0.214767	0.509508
ENSG00000207932.1	MIR33A	1.78415	4.02991	2.05452	1.96148	0.0498228	NA	1.31626	0.437682	2.0763	0.210799	0.833044	NA	1.03582	3.19077	2.88253	1.10693	0.268323	NA
ENSG00000210049.1	MT-TF	50.785	2.2856	0.472835	4.83383	1.33929e-06	2.82745e-05	98.1645	-1.02621	0.280807	-3.65449	0.000257698	0.00407796	141.263	-0.222556	0.855826	-0.260048	0.794827	0.927164
ENSG00000210184.1	MT-TS2	56.4137	1.48036	0.397184	3.72714	0.000193665	0.00225704	145.693	-2.16277	0.259853	-8.32304	8.57319e-17	1.62009e-14	222.222	-2.19672	0.973133	-2.25737	0.023985	0.135185
ENSG00000211459.2	MT-RNR1	147666	1.24953	0.352867	3.54107	0.0003985	0.00418184	242042	0.402482	0.340472	1.18213	0.237154	0.521108	351926	0.652929	0.299195	2.18229	0.0290882	0.153966
ENSG00000211568.1	MIR670	6.79319	3.37269	1.19874	2.81353	0.00490009	0.033005	2.59155	1.56055	1.93122	0.808063	0.419054	NA	5.19416	1.94394	1.21432	1.60085	0.10941	0.350278
ENSG00000212124.2	TAS2R19	92.6552	1.02082	0.302424	3.37546	0.000736931	0.00697115	40.9096	0.802269	0.417598	1.92115	0.0547125	0.215484	60.934	0.521856	0.438064	1.19128	0.233544	0.5314
ENSG00000212125.2	TAS2R15P	31.9329	1.36107	0.429699	3.16751	0.00153753	0.0128406	19.8001	0.678032	0.589229	1.15071	0.249851	0.535097	15.258	-0.00308183	0.668744	-0.00460839	0.996323	0.998876
ENSG00000212126.3	TAS2R50	29.7573	1.01994	0.508924	2.0041	0.0450591	0.169626	14.95	0.160641	0.672576	0.238844	0.811226	0.928482	17.7595	0.736617	0.628149	1.17268	0.240925	0.54052
ENSG00000212127.5	TAS2R14	87.4005	1.59905	0.280853	5.69355	1.24423e-08	4.12823e-07	32.8725	0.701029	0.459196	1.52664	0.126849	0.364324	42.2513	0.87879	0.447749	1.96269	0.0496826	0.216365
ENSG00000212493.1	SNORD19	4.14557	2.58842	1.30953	1.9766	0.048087	0.177592	3.92388	1.8458	1.42861	1.29203	0.196348	NA	2.43719	0.783388	1.59897	0.489931	0.624182	NA
ENSG00000212581.1	U8	9.74406	2.60277	0.942726	2.7609	0.00576428	0.0374341	2.69923	0.30353	1.4477	0.209664	0.83393	NA	4.17275	1.22222	1.54012	0.793587	0.427436	0.714551
ENSG00000212907.2	MT-ND4L	1472.84	1.49481	0.114391	13.0676	5.04309e-39	1.85662e-36	1704.97	0.683799	0.304975	2.24215	0.0249518	0.12826	2018.69	0.526318	0.170883	3.07999	0.00207006	0.0236448
ENSG00000213090.2	AC007256.5	24.6062	1.22709	0.5141	2.38688	0.0169922	0.0842399	11.5009	1.20862	0.738204	1.63724	0.101581	0.316548	8.57393	0.61388	0.934871	0.656646	0.511408	0.775466
ENSG00000213120.3	LIN28AP1	3.96715	3.25031	1.5277	2.12759	0.0333711	0.137943	3.04675	-2.00754	1.52559	-1.31591	0.188205	NA	2.38817	2.4337	1.8075	1.34644	0.178159	NA
ENSG00000213371.4	NAP1L1P3	31.5301	1.19116	0.483849	2.46184	0.0138227	0.0722876	18.4965	-0.515534	0.579973	-0.888892	0.374061	0.659405	38.2503	-1.80178	1.18321	-1.52279	0.127812	0.382736
ENSG00000213453.3	FTH1P3	19.5995	1.30247	0.57318	2.27236	0.0230645	0.105562	10.52	0.80349	0.749259	1.07238	0.28355	0.572669	12.5251	0.853212	0.842527	1.01268	0.311212	0.614871
ENSG00000213654.9	GPSM3	13.7807	1.39884	0.710234	1.96955	0.04889	0.179622	10.1238	0.48709	0.793558	0.613806	0.539344	0.783494	11.7568	0.383719	0.779884	0.49202	0.622705	0.843201
ENSG00000213659.4	RSU1P3	21.1023	1.80116	0.551815	3.26406	0.00109826	0.00972195	18.9184	0.633265	0.633666	0.999367	0.317617	0.604541	13.3914	0.277194	0.728926	0.380278	0.703739	0.885201
ENSG00000213693.4	SEC14L1P1	61.7491	1.27193	0.317107	4.01106	6.04467e-05	0.000816334	32.4544	0.688562	0.466889	1.47479	0.14027	0.386167	34.3596	0.0270438	0.572344	0.047251	0.962313	0.987355
ENSG00000213877.3	CFL1P7	10.4179	1.64115	0.773227	2.12247	0.0337982	0.139015	12.439	-0.575792	0.725723	-0.793404	0.427542	0.703937	11.6058	0.701418	0.84503	0.830051	0.40651	0.696999
ENSG00000213950.2	RPS10P2	10.2475	3.23622	0.936625	3.45519	0.000549898	0.00545131	4.92447	1.31061	1.15195	1.13774	0.255231	NA	9.94078	0.911622	0.841175	1.08375	0.278476	0.581588
ENSG00000214770.2	RP11-544I20.2	25.1403	1.2339	0.485581	2.54107	0.0110513	0.0611493	15.5775	1.36404	0.69926	1.95069	0.0510935	0.205968	11.8642	-0.665556	0.748758	-0.88888	0.374068	0.670058
ENSG00000214870.8	AC004540.5	53.4534	1.06139	0.336398	3.15517	0.00160407	0.0133013	38.8837	0.955515	0.404492	2.36226	0.0181638	0.103334	43.6998	0.450392	0.388039	1.16069	0.245769	0.546021
ENSG00000215067.9	ALOX12-AS1	125.772	1.0231	0.235972	4.33567	1.45318e-05	0.000233998	75.4242	0.945903	0.29985	3.15459	0.00160723	0.0173275	82.821	0.852658	0.355237	2.40025	0.0163838	0.104433
ENSG00000215089.3	KRT18P11	43.0075	1.04079	0.409778	2.53989	0.0110887	0.0612933	46.6912	0.483349	0.371206	1.3021	0.192881	0.46628	41.1989	0.48963	0.453391	1.07993	0.280173	0.58332
ENSG00000215397.3	SCRT2	182.991	1.05251	0.20048	5.24995	1.5214e-07	3.98905e-06	110.694	0.647783	0.249768	2.59354	0.00949945	0.0653187	263.096	0.641016	0.20176	3.17712	0.00148744	0.0184942
ENSG00000216035.1	MIR938	8.61231	1.77271	0.860337	2.06049	0.0393521	0.154145	7.41644	1.51103	0.944321	1.60013	0.109571	0.332544	8.26358	1.79055	0.991536	1.80584	0.0709434	0.269317
ENSG00000218766.1	RP11-207F8.1	12.214	1.40811	0.704353	1.99916	0.0455909	0.171055	4.55593	0.135631	1.18004	0.114937	0.908495	NA	5.34956	0.771096	1.18382	0.651363	0.514812	0.778311
ENSG00000219163.2	HMGB1P20	67.3772	1.76445	0.309991	5.69193	1.25613e-08	4.15744e-07	63.7636	0.68731	0.343839	1.99893	0.0456157	0.192197	65.9839	0.502408	0.46256	1.08615	0.277415	0.5806
ENSG00000219410.5	RP4-761J14.8	8.94991	1.86149	0.832437	2.2362	0.0253388	0.11297	9.68821	0.644048	0.786695	0.818676	0.412971	0.693688	10.3916	0.159197	0.87941	0.181027	0.856347	0.949635
ENSG00000221264.1	MIR1284	8.92643	2.69602	0.970164	2.77893	0.00545383	0.0359333	1.93398	3.22873	2.05342	1.57237	0.115866	NA	3.22589	2.3321	1.82953	1.2747	0.202416	NA
ENSG00000221782.1	MIR548F2	18.5019	1.98118	0.596637	3.32058	0.000898301	0.00821151	4.36932	0.176866	1.32133	0.133854	0.893518	NA	7.79666	0.418723	1.07863	0.3882	0.697868	0.88212
ENSG00000221821.3	C6orf226	6.12017	2.08485	1.03274	2.01876	0.043512	0.165495	6.56417	0.988449	0.971604	1.01734	0.308993	0.596285	8.04378	0.80541	0.914143	0.881055	0.378288	0.673291
ENSG00000222068.1	RN7SKP154	17.8471	2.31653	0.642903	3.60323	0.000314289	0.00342863	6.53027	0.493411	1.00949	0.488771	0.625004	0.835187	10.9925	0.578714	0.75557	0.76593	0.443718	0.726702
ENSG00000222460.1	RN7SKP271	3.8183	3.11126	1.49206	2.08522	0.0370497	0.148017	5.7104	2.05886	1.2202	1.68731	0.0915436	NA	3.60218	-0.151257	1.32522	-0.114137	0.909129	NA
ENSG00000223305.1	RN7SKP30	19.5861	1.6765	0.564246	2.97122	0.0029662	0.0219122	12.2483	1.10638	0.781523	1.41568	0.15687	0.412242	12.1248	1.44777	0.756322	1.91422	0.0555916	0.231145
ENSG00000223751.1	AC116609.2	17.3537	1.99779	0.642419	3.10979	0.00187217	0.0151306	9.5376	0.346879	0.803151	0.431898	0.665816	0.858531	11.5101	0.785715	0.744989	1.05467	0.291578	0.595076
ENSG00000223874.1	AC007557.1	8.90523	2.19608	0.880605	2.49383	0.0126373	0.0677196	4.42289	-0.647866	1.24682	-0.519614	0.603333	NA	4.52457	2.35489	1.43399	1.6422	0.100549	0.332717
ENSG00000224020.1	MIR181A2HG	6.91767	1.9887	0.975918	2.03778	0.0415723	0.160111	3.07299	0.106493	1.47249	0.0723219	0.942346	NA	5.4643	-0.458718	1.2164	-0.37711	0.706092	0.886248
ENSG00000224067.2	RP11-430K21.2	4.03573	4.19325	1.58634	2.64335	0.00820913	0.0489815	2.2414	3.44012	1.95153	1.76278	0.0779383	NA	1.98187	-0.988326	2.12745	-0.464559	0.642247	NA
ENSG00000224237.1	MINOS1P3	4.03458	3.17878	1.46211	2.1741	0.0296977	0.126727	1.42754	-1.02811	2.17603	-0.472471	0.636591	NA	0.642454	-0.441881	3.25471	-0.135767	0.892006	NA
ENSG00000224316.1	GTF2IP5	5.6626	2.285	1.12757	2.02648	0.0427158	0.163391	2.65383	-0.926262	1.74116	-0.53198	0.59474	NA	4.83951	-0.195979	1.18191	-0.165816	0.868302	0.954957
ENSG00000224376.1	AC017104.6	21.6915	1.83106	0.590408	3.10135	0.00192641	0.0154867	13.9544	0.530827	0.652711	0.813265	0.416066	0.696317	15.9159	1.26541	0.651906	1.94109	0.052247	0.223385
ENSG00000224451.2	ATP5F1P1	25.6877	1.62785	0.503649	3.23212	0.00122874	0.0106731	7.84815	0.419426	0.954008	0.439646	0.660194	0.854893	13.5801	1.26865	0.720475	1.76085	0.0782632	0.285792
ENSG00000224593.1	RP11-30B1.1	88.9163	1.01295	0.259724	3.90008	9.61591e-05	0.00123354	44.8757	0.998135	0.411496	2.42563	0.015282	0.0917608	45.1359	0.610505	0.490692	1.24417	0.213436	0.507484
ENSG00000224769.1	MUC20P1	19.2639	1.38091	0.571566	2.41601	0.0156917	0.0794188	16.2057	1.211	0.709283	1.70736	0.0877557	0.289689	16.8505	0.937236	0.653822	1.43347	0.151723	0.421413
ENSG00000224903.1	AC005534.8	27.7201	1.40861	0.50334	2.79852	0.00513374	0.034261	20.5333	0.941039	0.560086	1.68017	0.0929246	0.300028	22.2569	1.05247	0.570612	1.84446	0.065116	0.255932
ENSG00000224942.1	RP11-51C14.1	11.046	1.64022	0.782786	2.09536	0.0361386	0.14548	0.58937	1.17353	3.23047	0.363269	0.716404	NA	2.52998	-0.818579	1.86303	-0.43938	0.660387	NA
ENSG00000225568.1	RP11-384B12.3	40.5668	1.07534	0.400877	2.68246	0.00730836	0.0450238	15.6267	0.242899	0.633184	0.383615	0.701264	0.877104	15.9558	0.51771	0.655876	0.78934	0.429913	0.716771
ENSG00000225630.1	MTND2P28	222.237	1.71697	0.222977	7.70021	1.35844e-14	1.03716e-12	236.512	0.769259	0.222641	3.45516	0.000549976	0.0074638	271.073	0.886009	0.241166	3.67386	0.000238917	0.00448902
ENSG00000225808.1	DNAJC19P5	14.3225	1.50358	0.654367	2.29776	0.0215752	0.100613	5.94341	0.588417	1.13613	0.517914	0.604518	NA	5.91542	0.715921	1.07193	0.667882	0.504209	0.770093
ENSG00000225991.1	RPL23AP34	64.1558	1.1711	0.33971	3.44736	0.0005661	0.0055923	39.2316	0.835527	0.510745	1.6359	0.10186	0.317006	33.2501	0.500006	0.485604	1.02966	0.303171	0.605899
ENSG00000226266.6	AC009961.3	28.2661	1.04507	0.456801	2.28781	0.0221487	0.102611	22.8612	0.831073	0.584071	1.4229	0.154766	0.409072	21.7093	0.895491	0.578337	1.54839	0.121528	0.371746
ENSG00000226276.1	AC093382.1	11.1437	2.59658	0.815541	3.18387	0.00145322	0.0122507	5.53538	0.489625	1.18424	0.413449	0.679278	NA	5.17488	1.50313	1.13756	1.32136	0.186382	0.471579
ENSG00000226905.1	AC005040.3	2.03879	4.21419	1.99179	2.11577	0.034364	NA	NA	NA	NA	NA	NA	NA	0.866607	0.373608	3.14785	0.118687	0.905524	NA
ENSG00000227021.1	AC007557.3	11.88	1.6304	0.723006	2.25503	0.0241316	0.109181	8.17111	1.77139	1.02625	1.72608	0.0843324	0.282627	4.08147	1.27009	1.44825	0.876985	0.380495	0.675173
ENSG00000227076.1	RP11-4C20.4	2.88051	3.68273	1.74524	2.11016	0.0348444	0.141714	1.5699	4.02311	2.4079	1.67079	0.0947626	NA	2.08258	2.15351	1.98189	1.08659	0.277217	NA
ENSG00000227407.1	AC008746.3	9.0725	2.27402	0.909927	2.49912	0.0124501	0.0670264	14.1508	0.974041	0.670426	1.45287	0.14626	0.395429	15.4243	1.30786	0.69091	1.89295	0.058364	0.238636
ENSG00000227617.8	CERS6-AS1	14.8171	1.72628	0.699476	2.46796	0.0135886	0.0714063	8.70898	-0.0625806	0.876981	-0.0713591	0.943112	0.981517	7.9523	0.446505	0.944988	0.472498	0.636572	0.851077
ENSG00000228056.3	CFL1P3	5.09797	4.53996	1.51724	2.99225	0.00276925	0.0207539	3.23611	1.05464	1.35264	0.779689	0.435574	NA	1.97349	0.299471	1.75762	0.170384	0.864708	NA
ENSG00000228107.1	AP000692.9	22.4866	1.07078	0.528285	2.02691	0.042672	0.163293	14.7611	-0.10448	0.659217	-0.158491	0.87407	0.956801	15.538	0.643362	0.665859	0.966214	0.333937	0.635772
ENSG00000228253.1	MT-ATP8	4894.1	1.46292	0.192147	7.61354	2.66687e-14	1.97989e-12	4696.22	0.87096	0.312801	2.78439	0.0053629	0.0429869	5432	0.750975	0.194204	3.86693	0.000110213	0.00239065
ENSG00000228450.2	RP1-154J13.3	17.8538	1.67977	0.617325	2.72105	0.0065075	0.04116	3.33662	3.04871	1.56529	1.94769	0.0514515	NA	12.1987	1.32371	0.777853	1.70174	0.0888035	0.309896
ENSG00000228506.1	RP11-98I9.4	56.1465	1.23703	0.351064	3.52366	0.000425623	0.00440964	28.5643	0.906962	0.460615	1.96902	0.0489504	0.20084	33.9068	0.738719	0.466755	1.58267	0.113497	0.357855
ENSG00000228509.5	AC006460.2	9.18888	2.25935	0.866449	2.60759	0.00911812	0.053002	10.1299	0.96036	0.840394	1.14275	0.253142	0.538976	11.3067	1.16755	0.828986	1.40841	0.159011	0.431194
ENSG00000228643.1	AC079779.4	3.25347	3.86335	1.67184	2.31084	0.0208417	0.0981637	1.16463	-0.0207686	2.47278	-0.00839891	0.993299	NA	1.15597	0.681785	2.63693	0.258552	0.795981	NA
ENSG00000229054.1	AC074338.4	11.4194	2.09465	0.75745	2.76539	0.00568544	0.0370774	5.26811	0.711548	1.20045	0.592734	0.553359	NA	10.1727	1.18976	1.0217	1.16449	0.244225	0.544356
ENSG00000229081.1	LINC01165	9.14046	1.82879	0.917367	1.99352	0.0462048	0.172769	11.0112	0.153246	0.809532	0.189302	0.849856	0.945801	11.1178	0.757526	0.748058	1.01266	0.311225	0.614871
ENSG00000229124.6	VIM-AS1	66.0938	1.17485	0.298735	3.93274	8.39815e-05	0.00108929	72.8773	0.749036	0.311857	2.40186	0.0163121	0.0959045	89.1381	0.0218026	0.291979	0.0746717	0.940476	0.980281
ENSG00000229190.1	RP11-390B4.3	2.68131	3.57854	1.75839	2.03512	0.0418389	0.160991	NA	NA	NA	NA	NA	NA	1.33948	2.42579	2.46687	0.983349	0.325436	NA
ENSG00000229195.1	AC009495.4	1.82699	4.08795	2.02085	2.02289	0.0430848	NA	0.551787	-1.1069	3.34651	-0.330761	0.740825	NA	1.6197	0.265993	2.11902	0.125526	0.900107	NA
ENSG00000229222.1	KRT18P4	45.1424	1.13286	0.411715	2.75156	0.00593116	0.0382365	30.8089	0.438474	0.457488	0.958438	0.337842	0.624867	38.1336	0.640123	0.462311	1.38462	0.16617	0.441964
ENSG00000229356.1	LRRC3-AS1	2.15223	4.30751	1.98697	2.16788	0.0301678	NA	0.969866	-2.32561	2.68372	-0.866563	0.386182	NA	2.23267	-2.00192	1.91094	-1.04761	0.294818	NA
ENSG00000229393.1	RP3-395M20.3	1.90744	4.12847	1.99625	2.06811	0.0386294	NA	4.03692	1.12668	1.25109	0.90056	0.367822	NA	6.03553	2.22312	1.25952	1.76505	0.0775546	0.28426
ENSG00000229413.2	RP11-274B21.12	6.15535	3.90538	1.56603	2.4938	0.0126382	0.0677196	5.79312	1.64638	1.11424	1.47758	0.139521	NA	9.29515	1.52012	0.986715	1.54059	0.123417	0.375217
ENSG00000229970.3	AC007128.1	6.30723	2.13051	1.01581	2.09735	0.0359623	0.145023	2.79577	0.284152	1.45488	0.19531	0.84515	NA	3.61175	0.0910709	1.49278	0.0610077	0.951353	NA
ENSG00000230042.1	AK3P3	48.1311	1.45799	0.367517	3.96714	7.27417e-05	0.000963971	36.1703	0.731386	0.425589	1.71853	0.0857007	0.285446	31.9343	0.631946	0.465659	1.3571	0.17475	0.455384
ENSG00000230299.1	AC093162.3	4.07984	3.26667	1.59162	2.05242	0.0401292	0.156356	0.325719	-1.9388	4.04731	-0.479034	0.631915	NA	NA	NA	NA	NA	NA	NA
ENSG00000230398.1	HINT2P1	4.35699	3.32966	1.46073	2.27945	0.0226401	0.104294	5.32684	2.05683	1.1502	1.78824	0.0737378	NA	1.82527	1.99086	2.22269	0.8957	0.370413	NA
ENSG00000230498.1	RP4-564M11.2	44.183	1.05521	0.393494	2.68164	0.00732618	0.0450964	12.3695	0.967919	0.884966	1.09374	0.274071	0.561892	16.4119	0.487468	0.61761	0.789282	0.429947	0.716771
ENSG00000230561.4	CCDC192	16.557	1.22226	0.616011	1.98415	0.0472388	0.175216	5.51412	1.07358	1.02861	1.04372	0.296615	NA	4.32779	0.803015	1.31129	0.612385	0.540283	0.794644
ENSG00000230648.1	RP3-406P24.3	12.3327	1.40713	0.7086	1.98579	0.0470572	0.174822	7.85245	0.848926	0.901419	0.941765	0.346313	0.632648	8.0511	1.36247	0.944079	1.44317	0.148972	0.417276
ENSG00000230844.2	ZNF674-AS1	37.5807	1.07507	0.423024	2.54139	0.0110412	0.0611299	24.654	-0.0308491	0.568346	-0.0542788	0.956713	0.986428	26.4586	-0.400071	0.500402	-0.799499	0.424001	0.711713
ENSG00000230910.2	RP3-525N10.2	246.019	1.14846	0.182916	6.27862	3.41587e-10	1.46882e-08	102.25	0.935882	0.269559	3.4719	0.000516791	0.0071049	96.2569	0.691952	0.320882	2.1564	0.0310521	0.160483
ENSG00000230986.1	DDX3P2	31.2505	1.37981	0.455481	3.02935	0.00245077	0.0187916	8.1704	-0.591158	1.03219	-0.572722	0.566833	0.801206	7.64016	0.670179	0.905003	0.740527	0.45898	0.737303
ENSG00000231064.6	MIR92B	453.21	1.07392	0.132849	8.08373	6.28145e-16	5.55309e-14	420.934	0.714587	0.152715	4.67921	2.87976e-06	9.17083e-05	548.314	0.991849	0.178225	5.56517	2.61902e-08	1.66795e-06
ENSG00000231134.1	TCF7L1-IT1	68.9043	1.19984	0.293742	4.08466	4.41413e-05	0.0006198	33.6789	0.351124	0.462218	0.75965	0.447464	0.719303	37.2596	0.736767	0.505502	1.4575	0.14498	0.410645
ENSG00000231149.2	RP11-10J18.3	10.3974	1.58561	0.78195	2.02776	0.042585	0.163123	5.67774	0.893684	1.12673	0.793165	0.427682	NA	6.35064	1.11984	1.14888	0.974722	0.329698	0.631792
ENSG00000231335.1	AC107072.2	30.0635	1.29628	0.479446	2.7037	0.00685726	0.0428978	15.7555	0.161464	0.778924	0.207291	0.835782	0.938902	13.7476	0.900836	0.711658	1.26583	0.205575	0.496554
ENSG00000231587.1	SNORD62B	20.4241	1.29711	0.537114	2.41496	0.015737	0.0795285	11.7611	0.298609	0.696822	0.428531	0.668265	0.859398	21.5909	0.450659	0.576773	0.781346	0.434599	0.720168
ENSG00000231701.1	BMS1P13	3.01796	4.78642	1.77264	2.70017	0.00693041	0.0432547	4.62285	2.99597	1.53336	1.95385	0.0507186	NA	1.32286	1.43075	2.26838	0.630737	0.528212	NA
ENSG00000231787.4	RP11-370B6.1	17.4142	1.80515	0.620676	2.90836	0.00363335	0.0259422	2.9721	1.1643	1.50605	0.773078	0.439476	NA	6.19879	0.553567	1.03446	0.535128	0.592561	0.825029
ENSG00000232036.2	GS1-115G20.2	28.7532	1.14644	0.462658	2.47795	0.0132141	0.0700591	13.6943	0.527962	0.670318	0.787629	0.430914	0.706758	13.8945	0.0778908	0.843071	0.0923894	0.926389	0.974295
ENSG00000232474.1	NCKAP5-IT1	22.37	1.05797	0.508411	2.08093	0.0374399	0.149101	2.98076	1.23805	1.55317	0.797108	0.425388	NA	10.3071	0.732207	0.881084	0.83103	0.405957	0.696671
ENSG00000232486.1	RP11-18B3.2	54.0991	1.2184	0.342243	3.56004	0.000370794	0.00393922	25.2728	0.340719	0.480798	0.708653	0.47854	0.742554	16.4356	0.556149	0.72234	0.769928	0.441343	0.724916
ENSG00000233246.1	RP11-415J8.5	8.63178	2.14967	0.889949	2.4155	0.0157136	0.0794753	4.49813	0.982523	1.25717	0.781535	0.434488	NA	6.4261	0.366591	1.02746	0.356792	0.721247	0.894081
ENSG00000233264.2	AC006042.8	165.614	1.24835	0.195178	6.39594	1.59558e-10	7.31763e-09	65.699	0.923915	0.324747	2.84503	0.00444071	0.0373748	52.4255	0.255747	0.359528	0.711339	0.476874	0.750095
ENSG00000233330.1	RP1-12G14.7	2.01551	4.22414	1.9477	2.16879	0.0300987	NA	1.29996	3.74752	2.84399	1.3177	0.187605	NA	1.21916	1.14491	2.35663	0.485826	0.627091	NA
ENSG00000233806.7	LINC01237	10.4271	1.92686	0.842346	2.28749	0.0221675	0.10268	4.41397	0.39866	1.23125	0.323784	0.746101	NA	6.33896	-0.0731981	0.971532	-0.0753429	0.939942	0.98028
ENSG00000234167.1	TCEB2P4	13.2974	1.43143	0.688666	2.07855	0.0376589	0.149783	10.8673	0.46484	0.789727	0.588608	0.556124	0.795127	12.6403	0.18809	0.773934	0.243031	0.807981	0.932145
ENSG00000235016.1	SEMA3F-AS1	12.7069	2.1064	0.759499	2.77341	0.00554725	0.0364415	19.4205	1.04474	0.621777	1.68026	0.0929076	0.300021	16.9968	-0.299489	0.645283	-0.46412	0.642562	0.85415
ENSG00000235071.1	RP11-759L5.2	26.7368	1.4798	0.537194	2.75469	0.00587476	0.0379321	15.9597	0.450529	0.626607	0.718998	0.472142	0.738036	18.43	1.35036	0.754938	1.78871	0.0736618	0.276002
ENSG00000235079.1	ZRANB2-AS1	4.86719	5.50458	1.56813	3.51027	0.000447651	0.00460062	3.16644	2.32593	1.48969	1.56136	0.118439	NA	3.39934	-0.0407634	1.45835	-0.0279517	0.977701	NA
ENSG00000235272.1	FAM103A2P	14.5425	1.44533	0.653858	2.21046	0.027073	0.118519	9.30839	1.51959	0.938662	1.61889	0.10547	0.324578	10.2903	0.776968	0.838856	0.926223	0.35433	0.652822
ENSG00000235432.1	RP5-930J4.5	15.3149	2.34819	0.720133	3.26077	0.00111108	0.00981671	3.90875	0.666346	1.3884	0.479937	0.631272	NA	7.8237	0.776781	0.995009	0.780678	0.434992	0.720536
ENSG00000235499.1	AC073046.25	91.0807	1.16221	0.26578	4.37281	1.22655e-05	0.000201489	77.6748	0.883113	0.330076	2.67548	0.00746214	0.0549487	113.983	0.681646	0.269272	2.53145	0.0113593	0.082506
ENSG00000235661.3	MIR670HG	17.7072	1.7052	0.602881	2.82842	0.00467785	0.031811	5.95629	1.53032	1.22811	1.24608	0.212735	NA	7.10262	0.859428	0.985839	0.871774	0.383332	0.677878
ENSG00000235703.5	LINC00894	308.045	1.03898	0.18939	5.48589	4.11387e-08	1.21228e-06	181.452	0.732023	0.24129	3.03379	0.00241502	0.0237717	195.27	0.810218	0.329137	2.46164	0.0138302	0.0934019
ENSG00000235859.5	AC006978.6	90.9245	1.00332	0.263659	3.80537	0.000141593	0.00172733	58.3402	0.805917	0.351748	2.29118	0.0219533	0.117234	68.2141	0.60879	0.329494	1.84765	0.064653	0.254827
ENSG00000236991.6	EDRF1-AS1	2.5607	3.50626	1.78054	1.96922	0.0489283	0.179656	1.94016	2.02425	1.96427	1.03054	0.302758	NA	0.356448	-2.37543	4.04332	-0.587496	0.55687	NA
ENSG00000237646.1	HLCS-IT1	17.2056	1.31033	0.621488	2.10838	0.034998	0.142123	11.3197	-0.351245	0.707381	-0.496543	0.619512	0.832286	7.70841	1.36675	0.958871	1.42537	0.15405	0.424418
ENSG00000237731.1	RNGTTP1	77.8007	1.2064	0.297217	4.05899	4.92859e-05	0.00068241	52.8156	0.576711	0.382818	1.50649	0.131942	0.372151	47.6815	0.724778	0.397952	1.82127	0.0685658	0.264089
ENSG00000237768.2	RP11-344N10.2	2.50062	4.53919	1.8324	2.47719	0.0132421	0.070152	2.30421	3.51051	2.06277	1.70185	0.0887841	NA	0.825751	2.87629	3.15481	0.911715	0.361919	NA
ENSG00000238228.1	OR7E7P	18.0009	1.49374	0.599003	2.49372	0.0126412	0.0677196	10.5744	0.209081	0.819475	0.25514	0.798615	0.922792	14.276	0.757683	0.676776	1.11955	0.262907	0.565737
ENSG00000238231.2	RP11-460I13.6	3.01103	3.73211	1.73359	2.15281	0.0313332	0.131822	3.14387	1.82857	1.44328	1.26695	0.205172	NA	2.92437	1.14917	1.60565	0.715704	0.474174	NA
ENSG00000239280.1	RP11-271C24.3	19.3792	1.1395	0.543591	2.09625	0.0360602	0.145252	9.91697	0.970968	0.782665	1.24059	0.214756	0.49402	10.7979	0.493867	0.75967	0.650107	0.515623	0.778916
ENSG00000239779.6	WBP1	47.5977	1.17329	0.376927	3.11278	0.00185333	0.015016	32.9785	0.923397	0.489322	1.88709	0.0591476	0.226689	37.7587	0.86453	0.446321	1.93702	0.0527435	0.224762
ENSG00000239922.1	RP11-71N10.1	2.74474	3.60913	1.74936	2.06311	0.0391019	0.153454	7.92953	1.28057	0.902381	1.4191	0.155869	0.41098	1.84733	-0.00667651	1.81088	-0.00368689	0.997058	NA
ENSG00000240050.5	RP1-93H18.1	20.1185	1.48056	0.552244	2.68098	0.00734062	0.0451647	10.9173	1.24946	0.889185	1.40518	0.159969	0.417332	12.1297	0.449104	0.716159	0.6271	0.530593	0.788518
ENSG00000240393.1	RP11-768G7.1	26.6952	1.488	0.484241	3.07285	0.00212027	0.0166957	27.9182	0.555626	0.553909	1.0031	0.315813	0.602714	24.8603	1.08301	0.564581	1.91826	0.0550779	0.230427
ENSG00000240412.1	RPL5P15	13.6239	1.62542	0.664942	2.44446	0.014507	0.0749274	12.7873	1.07757	0.699358	1.5408	0.123365	0.358238	13.0054	0.472103	0.720643	0.655113	0.512395	0.776263
ENSG00000240435.2	RPS12P27	10.3088	2.07451	0.800562	2.59132	0.00956078	0.0549617	7.21413	0.665784	0.87712	0.759056	0.447819	0.719506	6.84883	0.235795	0.970574	0.242944	0.808049	0.932145
ENSG00000240463.1	RPS19P3	18.0406	1.10557	0.562388	1.96585	0.0493165	0.180521	19.0177	0.889236	0.612606	1.45156	0.146623	0.395795	21.0787	0.730598	0.592519	1.23304	0.217562	0.51196
ENSG00000240654.6	C1QTNF9	9.33891	1.95885	0.884417	2.21485	0.0267701	0.117597	9.66063	0.665443	0.909228	0.731876	0.464244	0.731895	6.07639	1.33618	1.03726	1.28818	0.197683	0.486187
ENSG00000240793.1	UBA52P8	2.29523	4.38078	1.97857	2.21411	0.0268213	0.117724	1.04061	1.06279	2.58826	0.410619	0.681352	NA	1.5223	1.59781	2.18945	0.729776	0.465527	NA
ENSG00000240853.3	RN7SL328P	16.3606	1.42295	0.642128	2.216	0.0266918	0.117328	8.85856	-0.0674842	0.922396	-0.0731619	0.941677	0.981004	17.3896	1.06595	0.657425	1.6214	0.104932	0.340955
ENSG00000241156.3	RN7SL582P	2.02536	4.21771	1.97856	2.13171	0.033031	NA	1.44215	0.11368	1.88005	0.0604666	0.951784	NA	1.61269	-2.28847	2.0301	-1.12727	0.259628	NA
ENSG00000241400.1	RP11-764I5.1	9.46094	2.36386	0.874017	2.70459	0.00683889	0.0428028	2.20921	1.77336	1.79483	0.988039	0.323134	NA	6.88877	1.70405	1.00922	1.68847	0.0913204	0.314815
ENSG00000241956.9	CTC-340A15.2	266.159	1.14814	0.162074	7.08406	1.39988e-12	8.43539e-11	74.7706	0.902107	0.328958	2.74231	0.00610082	0.0471587	95.1532	0.49322	0.295172	1.67096	0.0947303	0.321461
ENSG00000242028.6	HYPK	156.087	1.29658	0.201594	6.43162	1.26248e-10	5.91099e-09	84.3227	0.792248	0.276564	2.86461	0.00417523	0.0357319	109.298	0.759999	0.302947	2.50868	0.0121182	0.0861684
ENSG00000242110.7	AMACR	42.9084	1.10452	0.374296	2.95092	0.00316825	0.0231565	32.2592	0.507856	0.493813	1.02844	0.303743	0.591879	42.3869	0.730728	0.429223	1.70244	0.088672	0.309582
ENSG00000242616.3	GNG10	10.7351	1.65838	0.770754	2.15164	0.0314259	0.132088	15.5262	0.608143	0.695297	0.874652	0.381763	0.667344	18.6383	-0.0430891	0.674979	-0.0638376	0.9491	0.982822
ENSG00000242889.3	RN7SL449P	37.2898	1.20932	0.413075	2.9276	0.00341594	0.0246188	28.7002	0.526907	0.505595	1.04215	0.297341	0.585014	31.6321	0.260522	0.463162	0.562486	0.573785	0.815186
ENSG00000242986.2	RP11-1110J8.1	13.9894	1.67307	0.688746	2.42916	0.015134	0.0774275	6.80642	1.13567	0.976411	1.16311	0.244784	0.529283	12.355	1.43392	0.760534	1.88541	0.0593742	0.241509
ENSG00000243289.1	AGAP13P	12.6236	1.62385	0.702582	2.31126	0.0208187	0.0980943	4.69354	0.437952	1.25137	0.349978	0.726355	NA	7.75191	1.36643	0.914153	1.49475	0.134979	0.394274
ENSG00000243613.1	RP11-216N14.8	5.77077	4.72171	1.4925	3.16363	0.00155817	0.0129928	9.82586	1.53618	0.890963	1.72417	0.0846764	0.283399	4.02437	2.6539	1.61552	1.64275	0.100435	NA
ENSG00000243678.11	NME2	26.6942	1.00846	0.491463	2.05195	0.0401747	0.1565	21.022	-0.000882197	0.543556	-0.00162301	0.998705	0.999397	33.6555	0.36202	0.451932	0.801048	0.423104	0.711065
ENSG00000243704.3	RN7SL105P	2.21477	4.34285	1.90495	2.27977	0.0226214	NA	2.75602	0.162556	1.72122	0.0944423	0.924758	NA	2.9647	2.53098	1.87082	1.35287	0.176097	NA
ENSG00000244112.3	RN7SL508P	39.8045	1.45589	0.400387	3.63622	0.000276673	0.00306465	28.6507	0.211999	0.516641	0.410341	0.681556	0.867804	50.3008	0.755626	0.440211	1.71651	0.0860687	0.303541
ENSG00000244314.3	RN7SL36P	5.20976	2.53338	1.19619	2.11788	0.0341851	0.14023	4.59575	0.930814	1.18414	0.786065	0.43183	NA	6.82303	1.37062	1.06472	1.28731	0.197987	0.486427
ENSG00000244586.1	WNT5A-AS1	14.1052	2.7966	0.750887	3.7244	0.000195781	0.00227748	6.39151	0.911278	1.04098	0.875402	0.381355	0.666922	11.0301	0.924835	0.907064	1.01959	0.307922	0.612178
ENSG00000244687.11	UBE2V1	214.202	1.10604	0.183338	6.0328	1.61143e-09	6.21339e-08	122.795	0.880961	0.257571	3.42026	0.000625614	0.00831013	132.076	0.917439	0.29586	3.10092	0.0019292	0.0224641
ENSG00000245317.2	CTC-241N9.1	15.1968	1.3394	0.62287	2.15036	0.0315264	0.132469	8.18886	-0.54407	1.00922	-0.539102	0.589817	0.815334	13.2441	-0.445689	0.731627	-0.609174	0.542409	0.795977
ENSG00000245857.2	GS1-24F4.2	16.8151	1.19371	0.599426	1.99142	0.0464349	0.173214	12.1327	0.48412	0.741685	0.65273	0.51393	0.767738	13.3054	1.03196	0.710696	1.45204	0.14649	0.413275
ENSG00000247982.6	LINC00926	105.45	1.02022	0.260738	3.91283	9.12206e-05	0.00117468	63.8223	0.476077	0.384609	1.23782	0.215783	0.495058	73.6782	0.93344	0.332561	2.80682	0.00500328	0.045501
ENSG00000248487.8	ABHD14A	18.7019	1.19769	0.585455	2.04574	0.0407819	0.158	17.818	0.471597	0.588094	0.801908	0.422606	0.700532	23.8368	0.710193	0.533631	1.33087	0.183232	0.467971
ENSG00000248527.1	MTATP6P1	2182.11	1.3188	0.112862	11.685	1.52078e-31	4.21351e-29	2060.57	0.705552	0.325658	2.16654	0.0302698	0.146246	2496.09	0.580399	0.138379	4.19426	2.73762e-05	0.000740442
ENSG00000248890.1	HHIP-AS1	27.7215	1.03506	0.470317	2.20077	0.0277526	0.120275	24.045	0.453687	0.513644	0.883272	0.37709	0.662644	22.684	0.565276	0.567425	0.996214	0.319146	0.621684
ENSG00000249106.1	RP11-806K15.1	2.05133	4.21348	2.06779	2.03767	0.041583	NA	NA	NA	NA	NA	NA	NA	NA	NA	NA	NA	NA	NA
ENSG00000249141.1	RP11-514O12.4	10.0053	2.23578	0.812027	2.75334	0.00589909	0.0380644	4.63331	1.22378	1.14095	1.0726	0.283451	NA	1.45534	2.53462	2.21323	1.14521	0.252123	NA
ENSG00000249222.1	ATP5L2	11.7788	1.58361	0.75101	2.10865	0.0349752	0.142076	10.5852	0.770357	0.779974	0.98767	0.323315	0.611004	9.2366	0.22899	0.931915	0.24572	0.805899	0.931385
ENSG00000249363.1	CTB-78O21.1	22.0222	1.22061	0.56478	2.16121	0.0306792	0.129863	11.5578	1.54949	0.853381	1.8157	0.0694157	0.251668	10.4726	1.97117	1.01172	1.94833	0.0513758	0.22099
ENSG00000249494.5	CTB-161M19.4	7.05729	2.07868	1.04137	1.9961	0.0459229	0.172059	4.74119	1.74733	1.15938	1.50713	0.131776	NA	3.69028	-1.21485	1.42705	-0.851306	0.394599	NA
ENSG00000249633.1	OR52V1P	2.64507	3.53735	1.78735	1.97911	0.0478039	0.176765	1.20624	1.21145	2.32708	0.520587	0.602655	NA	1.97408	1.43418	1.97024	0.72792	0.466663	NA
ENSG00000249835.2	VCAN-AS1	11.2225	2.43293	0.806914	3.0151	0.00256892	0.0194972	6.22506	1.63702	1.08619	1.50712	0.131779	NA	6.16362	-0.274142	1.04258	-0.262946	0.792592	0.925709
ENSG00000249921.2	CTC-329H14.1	17.3016	1.3262	0.591869	2.2407	0.0250456	0.112108	11.3263	-0.281962	0.733997	-0.384146	0.70087	0.876953	11.6962	0.880657	0.778092	1.13182	0.257712	0.560169
ENSG00000250001.1	CTD-2201E9.2	16.5015	1.78928	0.651666	2.7457	0.00603824	0.0387853	3.22634	-0.649335	1.41452	-0.459048	0.646199	NA	7.72988	0.913509	0.915669	0.997641	0.318454	0.620922
ENSG00000250020.1	RP11-811I15.1	27.6628	1.50898	0.465801	3.23954	0.00119721	0.0104702	6.92366	0.428146	0.95156	0.449941	0.652753	0.850758	9.64244	0.623301	0.85542	0.72865	0.466216	0.743367
ENSG00000250329.1	KDELC1P1	39.3636	1.23026	0.388006	3.17073	0.00152058	0.012703	25.1156	0.987218	0.557457	1.77093	0.0765723	0.267169	19.9119	0.663358	0.680135	0.975332	0.329396	0.631447
ENSG00000250410.1	RP11-714G18.1	26.2977	1.16758	0.473281	2.46699	0.0136254	0.0715338	14.0263	0.676903	0.642538	1.05348	0.29212	0.580236	16.5746	-0.328497	0.645547	-0.508867	0.610846	0.83642
ENSG00000250615.1	CTC-564N23.2	18.2091	1.43457	0.580765	2.47014	0.0135061	0.07113	7.5435	0.440057	0.968834	0.454213	0.649675	0.849062	6.18523	0.587037	1.10505	0.531232	0.595258	0.82683
ENSG00000250820.1	RP11-91H12.4	12.1917	2.94759	0.880573	3.34736	0.000815856	0.00760004	3.98396	2.78557	1.52471	1.82695	0.0677078	NA	2.61457	2.53452	1.77856	1.42504	0.154145	NA
ENSG00000250853.1	RNF138P1	12.3924	1.44034	0.698984	2.06063	0.0393387	0.154137	6.99864	1.03717	0.90401	1.1473	0.251256	0.536671	8.51806	1.17711	0.956163	1.23107	0.218295	0.512583
ENSG00000251374.1	RPS23P5	4.0042	3.21701	1.53399	2.09715	0.0359806	0.145055	0.981673	3.32503	2.83623	1.17234	0.24106	NA	2.07982	3.10832	2.19707	1.41475	0.157141	NA
ENSG00000251456.1	RP11-436H11.5	32.8189	1.3192	0.428528	3.07846	0.00208076	0.0164665	15.0523	0.859993	0.662176	1.29874	0.194034	0.46791	13.4708	0.0188351	0.759418	0.024802	0.980213	0.99373
ENSG00000251748.1	RNU4ATAC11P	14.6972	1.34132	0.6477	2.07089	0.0383689	0.151597	6.83528	0.837222	1.02705	0.815168	0.414976	0.695248	9.87427	0.19185	0.789801	0.242909	0.808076	0.932145
ENSG00000251972.1	RNU6-123P	12.2058	2.96741	0.876301	3.38629	0.000708439	0.00675153	6.87349	0.450391	0.965685	0.466396	0.640932	0.845908	9.3125	-0.153163	0.873811	-0.175282	0.860858	0.9515
ENSG00000252695.1	MIR2276	7.71659	2.23983	0.981741	2.28149	0.0225195	0.103881	5.07817	2.05807	2.83146	0.726857	0.467313	NA	5.23008	1.20524	1.19691	1.00696	0.313955	0.616925
ENSG00000253506.2	NACA2	25.0242	1.17167	0.504468	2.32259	0.0202012	0.0958353	21.9181	0.76508	0.545712	1.40199	0.16092	0.418784	20.3451	-0.232948	0.612726	-0.380184	0.703809	0.885201
ENSG00000253857.1	RP11-386G21.2	17.3707	1.71356	0.605687	2.82912	0.0046676	0.0317574	12.5881	1.29808	0.732018	1.77329	0.0761808	0.266221	15.1949	1.12839	0.793621	1.42182	0.155079	0.42625
ENSG00000253946.1	CTC-425K20.1	25.4964	2.38826	0.532449	4.48544	7.27653e-06	0.000126166	4.17639	1.98219	1.27571	1.5538	0.120233	NA	8.39988	0.673763	0.870874	0.773663	0.43913	0.723555
ENSG00000253966.1	CTC-455F18.3	27.552	1.5776	0.491693	3.2085	0.00133429	0.0113874	13.0328	0.892816	0.788506	1.13229	0.257513	0.543227	14.6658	1.00589	0.739286	1.36063	0.173632	0.453731
ENSG00000253973.2	RP11-467K18.2	6.03518	2.33819	1.12007	2.08754	0.0368389	0.14757	11.0836	1.06174	0.764198	1.38936	0.164724	0.424602	4.10619	0.77416	1.24653	0.621053	0.534565	0.790843
ENSG00000254165.1	RP11-503E24.2	46.6815	1.18493	0.357225	3.31705	0.000909739	0.0083013	31.7449	-0.21799	0.472844	-0.461019	0.644785	0.847167	28.5378	0.570433	0.511029	1.11625	0.264317	0.5676
ENSG00000254233.1	RP11-242J7.1	15.1063	1.24913	0.627217	1.99154	0.0464216	0.173214	7.1036	0.584172	0.956469	0.610759	0.541359	0.78497	7.05187	1.76227	0.988609	1.78258	0.0746553	0.278352
ENSG00000254367.5	RP11-211C9.1	5.37972	3.00122	1.23751	2.42522	0.0152992	0.0780792	1.85095	2.18125	2.23831	0.974507	0.329805	NA	2.44259	1.74502	1.7784	0.98123	0.326479	NA
ENSG00000254392.1	RP11-759A9.2	15.9635	1.8437	0.681611	2.70492	0.00683213	0.0427705	1.83534	2.11141	2.14922	0.982406	0.3259	NA	1.85957	0.364335	1.71794	0.212077	0.832047	NA
ENSG00000254427.1	RP11-430H10.1	28.0563	1.02394	0.474278	2.15895	0.0308538	0.130352	11.2244	-0.544766	0.818055	-0.665928	0.505457	0.762402	12.622	-0.925731	0.749057	-1.23586	0.21651	0.511186
ENSG00000254484.1	CTA-797E19.1	19.5141	1.15119	0.537306	2.14251	0.0321521	0.134217	10.8129	0.697008	0.754141	0.924241	0.355361	0.641849	9.32251	0.968277	0.870683	1.11209	0.2661	0.569975
ENSG00000254556.1	AF131215.4	175.735	1.4843	0.195624	7.58751	3.26118e-14	2.37518e-12	83.726	0.697162	0.334385	2.08491	0.0370778	0.166339	88.3838	0.663479	0.429028	1.54647	0.121991	0.372694
ENSG00000254630.1	CTD-2530H12.7	14.8819	1.4742	0.739509	1.99349	0.0462083	0.172769	5.64747	1.12247	1.2379	0.906755	0.364536	NA	10.8831	1.43317	0.84066	1.70482	0.0882284	0.308722
ENSG00000254936.4	AF131215.3	426.112	1.06149	0.132373	8.01893	1.0667e-15	9.18832e-14	254.539	0.647338	0.217976	2.96977	0.00298026	0.0278831	240.28	0.77544	0.555037	1.3971	0.162385	0.436397
ENSG00000254995.4	STX16-NPEPL1	22.6251	1.04086	0.501568	2.07521	0.0379667	0.150539	25.1131	0.645995	0.53015	1.21851	0.223029	0.504136	29.6339	0.742519	0.653492	1.13623	0.25586	0.55779
ENSG00000255114.1	RP11-110I1.6	8.43252	2.35568	0.954302	2.46848	0.0135686	0.071359	10.1426	1.09174	0.89329	1.22216	0.221648	0.50225	9.08356	0.810365	0.840066	0.964644	0.334723	0.636389
ENSG00000255173.1	AP003068.12	8.02541	2.25061	0.948724	2.37224	0.0176804	0.0868507	13.7648	1.47077	0.757786	1.94088	0.0522732	0.209166	18.4152	1.13349	0.613759	1.8468	0.0647754	0.255142
ENSG00000255207.1	RP1-305G21.1	11.5092	2.66195	0.827994	3.21494	0.00130471	0.0112026	4.67853	2.51979	1.43876	1.75136	0.0798832	NA	7.38989	0.986833	1.16732	0.845385	0.397896	0.689329
ENSG00000255655.1	RP11-256L11.3	10.0262	2.43705	0.862625	2.82515	0.00472585	0.0320806	5.13502	-0.285283	1.32287	-0.215656	0.829256	NA	8.50375	1.57118	1.01507	1.54785	0.121659	0.371937
ENSG00000255794.6	RMST	656.416	1.05063	0.113714	9.23928	2.48162e-20	3.40274e-18	378.411	0.639129	0.162998	3.92108	8.81534e-05	0.00168492	317.243	0.563969	0.201603	2.79743	0.00515115	0.0465366
ENSG00000256040.2	PAPPA-AS1	21.1182	1.2339	0.540785	2.28168	0.0225082	0.103864	10.7479	0.532264	0.813738	0.654097	0.513049	0.766995	13.4954	-0.327911	0.776711	-0.42218	0.672894	0.870491
ENSG00000256188.3	TAS2R30	204.58	1.08724	0.18031	6.02983	1.64127e-09	6.31938e-08	101.39	0.831704	0.283205	2.93675	0.00331669	0.03013	95.0367	0.507785	0.328175	1.5473	0.121791	0.372288
ENSG00000256274.1	TAS2R64P	62.5968	1.31041	0.339143	3.86387	0.000111604	0.0014055	31.0033	0.537506	0.523889	1.02599	0.304895	0.592831	31.5269	0.876699	0.497907	1.76077	0.0782775	0.285792
ENSG00000256364.1	RP11-173P15.3	4.59681	4.38245	1.55249	2.82285	0.00475993	0.0322875	0.966173	0.754494	2.51935	0.29948	0.764574	NA	1.82774	-2.02121	2.18261	-0.926052	0.354419	NA
ENSG00000256436.1	TAS2R31	79.4389	1.16986	0.273763	4.27328	1.92621e-05	0.000299924	41.6832	0.575791	0.423775	1.35872	0.174236	0.440127	35.2877	0.347619	0.509852	0.681803	0.495363	0.76372
ENSG00000256618.2	MTRNR2L1	23.13	1.09908	0.556675	1.97436	0.0483403	0.178275	34.7328	-0.679407	0.419537	-1.61942	0.105357	0.324328	57.4407	-0.884065	0.552451	-1.60026	0.109541	0.350638
ENSG00000256651.1	RP11-144O23.8	29.0386	1.38288	0.477747	2.89459	0.00379653	0.0268787	10.9061	0.927004	0.746334	1.24208	0.214208	0.493423	13.3629	0.950127	0.757333	1.25457	0.209636	0.501881
ENSG00000256673.1	RP11-599J14.2	17.004	2.03025	0.613633	3.30858	0.00093771	0.00850522	6.53834	0.551373	1.02131	0.539871	0.589286	0.815249	12.1077	0.865347	0.754469	1.14696	0.251398	0.553085
ENSG00000257242.7	LINC01619	67.7743	1.03196	0.309345	3.33594	0.000850122	0.00783505	46.1266	0.307103	0.382536	0.802809	0.422085	0.70048	34.6458	-0.173407	0.492511	-0.352087	0.724773	0.895955
ENSG00000257545.4	RP11-144F15.1	1.7743	4.03729	2.03026	1.98856	0.0467503	NA	2.51172	2.70131	1.83641	1.47097	0.141299	NA	2.42383	0.961164	1.59826	0.601382	0.547586	NA
ENSG00000258017.1	RP11-386G11.10	57.7123	1.50469	0.331166	4.54361	5.52999e-06	9.8488e-05	53.5782	0.815867	0.373783	2.18273	0.029056	0.142109	58.125	0.234833	0.39636	0.592474	0.553533	0.802834
ENSG00000258066.1	RP11-781A6.1	20.2667	1.89154	0.569772	3.31982	0.000900768	0.00822741	21.1653	0.850141	0.587786	1.44635	0.14808	0.39841	16.9858	1.20482	0.663047	1.8171	0.0692024	0.265492
ENSG00000258388.7	PPT2-EGFL8	16.0378	1.97986	0.681894	2.90348	0.00369046	0.0262662	31.3381	0.265053	0.448896	0.590456	0.554885	0.794375	23.3049	0.0419193	0.521318	0.0804102	0.935911	0.978055
ENSG00000258419.1	RP11-588P7.1	69.6033	1.17977	0.298923	3.94674	7.92221e-05	0.0010357	16.7226	-0.0568994	0.591299	-0.0962277	0.92334	0.974469	22.0409	0.585903	0.572463	1.02348	0.306083	0.610327
ENSG00000258525.1	RP11-829H16.3	41.2613	1.11598	0.386092	2.89044	0.00384708	0.0271865	25.7786	0.628724	0.503144	1.24959	0.211449	0.490136	25.0415	0.551575	0.573776	0.961308	0.336397	0.638292
ENSG00000258548.5	LINC00645	10.602	1.99455	0.78662	2.53559	0.0112257	0.0618597	6.0882	1.27062	1.04104	1.22053	0.222264	NA	8.89701	0.820533	0.882243	0.930053	0.352344	0.651185
ENSG00000258631.2	RP11-739G5.1	49.1768	1.04311	0.34241	3.04639	0.00231608	0.0179638	28.384	0.620016	0.493385	1.25666	0.208878	0.487593	21.1242	0.147607	0.569872	0.259018	0.795621	0.927449
ENSG00000258744.1	RP11-80A15.1	12.7741	1.60799	0.712491	2.25686	0.024017	0.108883	7.95928	1.03317	0.863544	1.19643	0.231528	0.514366	10.0402	0.450044	0.829641	0.542456	0.587504	0.822134
ENSG00000258815.1	RP11-408B11.2	23.3987	1.23989	0.52018	2.38358	0.0171453	0.0847232	4.62957	1.24207	1.19271	1.04139	0.297697	NA	13.8837	0.554211	0.714876	0.775255	0.438189	0.722975
ENSG00000258999.1	RP11-114N19.3	5.75023	2.65625	1.16073	2.28842	0.0221129	0.102528	4.54333	0.663094	1.21061	0.547735	0.583874	NA	7.04421	1.37773	0.994217	1.38575	0.165824	0.441473
ENSG00000259151.2	CAP2P1	34.8113	1.04316	0.40281	2.58971	0.00960559	0.0551485	22.5939	0.955597	0.565554	1.68967	0.0910917	0.296451	18.9036	0.245546	0.634054	0.387263	0.698561	0.882486
ENSG00000259158.3	ADAM20P1	23.2866	1.01216	0.512611	1.97451	0.0483238	0.178246	18.4756	0.851391	0.584673	1.45618	0.145342	0.3943	16.3838	0.457623	0.651098	0.702849	0.48215	0.754119
ENSG00000259306.2	RP11-108K3.2	23.6748	1.20115	0.508714	2.36115	0.0182184	0.0887958	6.1854	0.714003	1.1712	0.609631	0.542106	NA	7.80692	1.61689	0.973635	1.66067	0.0967791	0.325221
ENSG00000259661.1	AC068831.15	3.0748	3.7696	1.71301	2.20057	0.0277665	0.1203	4.02039	0.931733	1.31316	0.709534	0.477993	NA	4.21448	0.577117	1.3451	0.429052	0.667885	0.86773
ENSG00000259699.2	HMGB1P8	189.242	1.94771	0.220779	8.82197	1.12462e-18	1.3084e-16	137.613	0.866368	0.241338	3.58985	0.00033087	0.00499823	147.9	0.724339	0.291442	2.48536	0.0129421	0.0895513
ENSG00000259706.1	HSP90B2P	218.304	1.25921	0.183368	6.86712	6.55099e-12	3.68322e-10	80.0845	0.160224	0.354167	0.452397	0.650983	0.849778	90.4764	0.721725	0.319352	2.25996	0.0238234	0.134621
ENSG00000259820.1	AC083843.1	260.493	1.03361	0.170161	6.0743	1.24531e-09	4.87868e-08	95.1095	0.968365	0.288421	3.35747	0.000786605	0.00989108	98.611	0.814134	0.308028	2.64305	0.00821619	0.0650996
ENSG00000259905.5	PWRN1	294.067	1.01191	0.146175	6.92261	4.43399e-12	2.54623e-10	107.281	0.531922	0.278605	1.90923	0.0562325	0.219612	117.222	0.494587	0.318729	1.55175	0.120723	0.370184
ENSG00000259915.2	RP11-410E4.1	27.5505	1.0849	0.472565	2.29576	0.0216894	0.101023	7.92461	0.707559	0.990102	0.714633	0.474836	0.739459	7.44143	1.008	1.03546	0.973475	0.330317	0.632629
ENSG00000259963.1	RP11-185J20.2	2.15134	4.30651	1.94665	2.21227	0.026948	NA	1.2727	3.68721	2.64647	1.39326	0.163542	NA	1.21597	3.43127	2.54748	1.34693	0.178004	NA
ENSG00000260007.2	RP11-315D16.2	48.6831	1.53336	0.391991	3.91171	9.16442e-05	0.00117957	41.4318	0.976766	0.387625	2.51987	0.0117397	0.0760564	55.1592	0.867641	0.398597	2.17674	0.0295001	0.155023
ENSG00000260032.1	NORAD	7337.23	1.04273	0.0705518	14.7796	1.98398e-49	1.08815e-46	3972.11	0.587211	0.0994522	5.90445	3.53819e-09	2.15421e-07	5672.47	0.779257	0.114615	6.79894	1.05391e-11	1.42525e-09
ENSG00000260060.1	RP11-388M20.1	55.214	1.26646	0.36087	3.50947	0.000449	0.00461095	48.2862	0.00756962	0.384331	0.0196956	0.984286	0.99455	53.4541	0.764784	0.373787	2.04604	0.0407523	0.190147
ENSG00000260142.1	RP11-764E7.1	15.0788	2.3209	0.688823	3.36937	0.000753415	0.00710457	3.85503	0.809492	1.36973	0.590987	0.554529	NA	5.06497	0.9386	1.19889	0.782888	0.433693	0.719536
ENSG00000260167.1	RP11-146F11.5	5.15836	2.50704	1.19903	2.09089	0.0365375	0.146647	4.08	-1.01651	1.28899	-0.788611	0.430339	NA	4.30677	0.578706	1.25657	0.460543	0.645127	0.856053
ENSG00000260198.1	RP11-441F2.2	24.2477	1.69023	0.528627	3.19739	0.00138676	0.0117866	11.8502	0.780693	0.740567	1.05418	0.291799	0.579972	16.9716	0.563582	0.718861	0.783994	0.433044	0.71883
ENSG00000260209.1	RP11-680F20.10	8.37515	1.90642	0.881244	2.16332	0.0305163	0.129426	1.18255	-0.828534	2.485	-0.333415	0.738821	NA	0.522323	-2.86599	3.76298	-0.761628	0.446282	NA
ENSG00000260563.3	RP13-516M14.1	23.6783	1.67447	0.507682	3.29826	0.000972853	0.00877069	12.2914	0.664315	0.744213	0.892641	0.37205	0.657711	19.0472	0.885885	0.695726	1.27332	0.202903	0.493336
ENSG00000260583.1	AP000223.42	25.2982	1.06674	0.507544	2.10177	0.035573	0.143923	12.03	0.12856	0.727072	0.176819	0.859651	0.949864	8.31265	0.309303	0.885278	0.349385	0.7268	0.896658
ENSG00000260630.6	SNAI3-AS1	50.1486	1.18427	0.349183	3.39155	0.000694993	0.00664908	48.4768	0.869237	0.355755	2.44336	0.0145512	0.0886482	69.2255	0.597371	0.372646	1.60305	0.108923	0.349126
ENSG00000260650.1	RP11-403P17.2	6.00746	2.37007	1.13839	2.08195	0.0373469	0.148887	4.29651	1.34556	1.20563	1.11606	0.264395	NA	4.16854	1.34218	1.36816	0.981015	0.326585	0.628585
ENSG00000260780.1	RP11-580I1.1	29.3859	1.22128	0.444509	2.74747	0.00600571	0.0386133	12.8443	0.361595	0.805652	0.448823	0.65356	0.851255	15.0604	0.645499	0.69215	0.9326	0.351027	0.649847
ENSG00000260942.1	CAPN10-AS1	106.644	1.31395	0.271681	4.83637	1.32229e-06	2.80037e-05	60.3021	0.786546	0.337285	2.33199	0.0197012	0.109196	69.9032	0.943554	0.329161	2.86654	0.00414985	0.0396359
ENSG00000261096.1	RP11-690I21.2	31.3032	1.16975	0.428375	2.73067	0.00632061	0.0402336	16.1922	1.04871	0.621447	1.68752	0.0915031	0.297066	24.2498	0.967259	0.529065	1.82824	0.067513	0.261598
ENSG00000261136.1	RP11-37C7.3	514.465	1.08072	0.128684	8.39821	4.53325e-17	4.43022e-15	187.729	0.593143	0.22297	2.6602	0.00780954	0.0567609	158.859	0.598884	0.260763	2.29666	0.0216382	0.126447
ENSG00000261243.1	RP11-517C16.4	4.43011	4.32147	1.57428	2.74505	0.00605024	0.0388438	5.77878	1.58729	1.07789	1.47259	0.140861	NA	4.16653	0.453935	1.28633	0.352893	0.724169	0.895776
ENSG00000261520.5	DLGAP1-AS5	7.9443	2.28662	0.924619	2.47304	0.0133968	0.0707065	2.17718	1.75171	1.85043	0.946655	0.343815	NA	5.47378	0.638371	1.05307	0.606198	0.544383	0.797131
ENSG00000261542.1	RP11-16E18.3	21.1671	1.39676	0.54101	2.58177	0.00982953	0.056151	10.8162	-0.432506	0.736762	-0.587035	0.55718	0.795521	16.6425	-0.0687665	0.727356	-0.0945432	0.924678	0.974022
ENSG00000261624.1	NDUFB10P2	47.0445	1.27006	0.380068	3.34165	0.000832818	0.00770995	24.0373	1.05772	0.53972	1.95975	0.0500247	0.203792	30.0719	0.667373	0.603675	1.10552	0.268936	0.572338
ENSG00000261668.1	RP11-50D9.3	23.6623	1.05772	0.532328	1.98696	0.0469266	0.174467	12.3455	0.921287	0.726246	1.26856	0.204598	0.482323	16.1459	0.1595	0.655306	0.243398	0.807697	0.932145
ENSG00000261684.1	RP11-265N6.1	8.25172	2.32159	0.938898	2.47268	0.0134104	0.070751	2.35912	0.447856	1.58267	0.282975	0.777196	NA	5.91726	1.17159	1.14906	1.0196	0.307916	0.612178
ENSG00000261697.5	RP11-178L8.5	14.3714	1.46372	0.692207	2.11458	0.0344661	0.1409	10.7928	1.23063	0.780054	1.57762	0.114652	0.342622	15.9825	0.131054	0.624463	0.209866	0.833772	0.942012
ENSG00000261832.6	RP11-435I10.4	4.76114	2.82494	1.33954	2.10889	0.0349541	0.142031	3.17592	0.477971	1.57631	0.303221	0.761721	NA	6.15546	2.13388	1.15827	1.8423	0.0654309	0.256663
ENSG00000261837.1	RP11-264L1.3	29.878	1.50089	0.452465	3.31715	0.000909417	0.0083013	17.964	0.920759	0.668128	1.37812	0.168167	0.429717	19.0341	0.140841	0.71602	0.1967	0.844062	0.945626
ENSG00000262089.1	RP11-589P10.5	15.8817	1.42264	0.611263	2.32737	0.0199454	0.0948897	8.09693	1.13946	0.882728	1.29085	0.196757	0.471736	10.4819	0.353711	0.857668	0.41241	0.680039	0.873171
ENSG00000262222.1	RP11-876N24.4	11.4762	1.83669	0.743397	2.47067	0.0134861	0.0710466	12.0597	0.792089	0.727294	1.08909	0.276114	0.564486	18.5162	0.608991	0.651664	0.934516	0.350038	0.649232
ENSG00000262429.1	RP5-1050D4.3	18.7044	1.49882	0.576368	2.60046	0.00930989	0.0538303	15.1631	-0.0919181	0.70535	-0.130316	0.896317	0.966054	18.9349	0.313756	0.715918	0.438257	0.6612	0.863843
ENSG00000262721.1	AC106782.20	8.23972	2.10044	0.950646	2.20948	0.027141	0.118681	4.22618	2.87873	1.63973	1.75561	0.0791552	NA	4.54917	1.9667	1.29685	1.51652	0.129389	0.385358
ENSG00000262902.1	MTCO1P40	31.4382	1.86376	0.487625	3.82212	0.000132309	0.00163111	42.9883	0.490723	0.388537	1.263	0.206589	0.484977	50.7415	0.616464	0.477431	1.29121	0.196631	0.484593
ENSG00000263316.1	RP11-530N7.3	25.7615	1.0274	0.499723	2.05593	0.0397891	0.155336	15.0173	0.977499	0.653724	1.49528	0.134842	0.376868	11.0954	-0.407182	0.813796	-0.500349	0.616829	0.840326
ENSG00000263389.1	MIR3973	8.84938	3.02602	0.974292	3.10586	0.00189724	0.0153118	1.38309	0.812516	2.36017	0.344262	0.730649	NA	2.78722	0.756946	1.68381	0.449542	0.65304	NA
ENSG00000263575.1	MIR4665	1.90565	4.12721	1.99663	2.06709	0.0387254	NA	2.82963	2.83708	1.74938	1.62176	0.104854	NA	NA	NA	NA	NA	NA	NA
ENSG00000264057.1	RP11-583F2.1	26.1806	1.48433	0.514078	2.88736	0.00388493	0.0274108	18.4622	0.418873	0.641876	0.652577	0.514029	0.767738	18.7816	0.324435	0.673941	0.4814	0.630232	0.848052
ENSG00000264107.1	RP11-848P1.5	8.12257	2.2566	0.960208	2.35011	0.0187677	0.0907326	9.8045	0.813348	0.921912	0.88224	0.377647	0.663185	10.636	0.00918084	0.752925	0.0121936	0.990271	0.997223
ENSG00000264558.1	RP11-138C9.1	1.83684	4.08108	2.07463	1.96713	0.0491678	NA	3.1733	0.635318	1.64844	0.385406	0.699937	NA	1.22325	-1.37904	2.7916	-0.493995	0.62131	NA
ENSG00000264660.2	RP11-381P6.1	87.2738	1.08843	0.284051	3.83182	0.000127198	0.00157969	48.898	0.685976	0.362853	1.8905	0.0586907	0.225433	56.516	0.589101	0.363615	1.62012	0.105206	0.341459
ENSG00000264693.1	RP11-63N3.1	11.5191	1.51981	0.768651	1.97724	0.048014	0.177347	4.44815	0.858002	1.13083	0.758738	0.448009	NA	6.71534	1.16194	1.04858	1.1081	0.267817	0.571253
ENSG00000264845.2	RP11-465I4.3	9.01759	2.75659	0.999217	2.75875	0.00580228	0.0376385	4.88578	1.03836	1.20635	0.860739	0.389382	NA	5.36105	2.0235	1.39296	1.45266	0.146318	0.413089
ENSG00000264881.1	MIR1273D	7.27076	1.85469	0.916891	2.0228	0.0430934	0.164321	6.92035	0.803028	0.914922	0.877701	0.380106	0.665566	13.302	1.19915	0.89391	1.34147	0.179768	0.46304
ENSG00000264964.1	RP11-888D10.3	7.71799	1.99289	0.901654	2.21026	0.0270875	0.118524	4.97714	0.668636	1.35459	0.493609	0.621582	NA	3.41049	0.374392	1.45829	0.256734	0.797384	NA
ENSG00000265168.1	RP11-192H23.5	2.1888	4.35088	1.92507	2.26012	0.0238139	NA	2.99671	0.535542	1.40888	0.380119	0.703857	NA	0.690827	1.24719	3.14626	0.396405	0.691806	NA
ENSG00000265210.1	MIR4486	18.6094	1.56694	0.602415	2.6011	0.00929264	0.0537537	10.983	1.41	0.895947	1.57376	0.115544	0.344362	8.01329	0.0122804	0.959629	0.012797	0.98979	0.997061
ENSG00000265413.1	RP11-789C17.1	6.68744	2.27348	1.04623	2.17302	0.0297785	0.126925	5.08676	-0.15634	1.22016	-0.12813	0.898046	NA	3.25707	0.328189	1.44601	0.226962	0.820453	NA
ENSG00000265422.1	MIR4684	2.84931	3.63601	1.73566	2.09489	0.0361809	0.145629	2.76654	2.81795	1.72589	1.63276	0.10252	NA	3.3381	0.781084	1.40517	0.555864	0.578304	NA
ENSG00000266215.1	MIR3167	2.8893	4.73052	1.77088	2.67128	0.0075562	0.0462265	2.23474	1.67082	1.67481	0.997619	0.318464	NA	5.38342	0.427531	1.18938	0.359457	0.719253	0.892973
ENSG00000266258.1	RP11-41O4.1	17.9063	1.65844	0.597666	2.77486	0.00552259	0.0363226	13.2328	0.755227	0.71767	1.05233	0.292648	0.580657	9.32913	1.17506	0.860324	1.36583	0.171991	0.45158
ENSG00000266297.1	MIR744	5.27687	3.65219	1.37178	2.66237	0.00775916	0.0471675	4.28288	2.29994	1.2985	1.77123	0.0765219	NA	3.31646	0.518963	1.36461	0.380301	0.703722	NA
ENSG00000267150.1	RP11-411B10.2	1.8949	4.13374	1.98576	2.0817	0.0373703	NA	2.07425	2.36293	1.88637	1.25263	0.210339	NA	0.918555	0.70304	2.78526	0.252414	0.800721	NA
ENSG00000267264.1	CTC-459F4.6	3.19501	3.83787	1.7407	2.20478	0.0274693	0.119572	1.92517	1.21459	1.91324	0.634836	0.525536	NA	1.26467	3.46729	2.44027	1.42086	0.155356	NA
ENSG00000267374.1	RP11-244M2.1	113.894	1.05624	0.231658	4.55951	5.12741e-06	9.1805e-05	0.859086	-0.688156	2.63051	-0.261605	0.793626	NA	33.9994	0.315113	0.47123	0.668703	0.503685	0.76956
ENSG00000267405.1	CTC-296K1.4	16.7488	1.44215	0.589978	2.44442	0.0145086	0.0749274	12.4434	0.0764733	0.711203	0.107527	0.914371	0.971173	14.2707	0.835237	0.755555	1.10546	0.26896	0.572338
ENSG00000267474.1	CTC-548K16.6	11.8302	2.50416	0.794648	3.15128	0.00162557	0.0134671	15.5005	0.387596	0.610262	0.635131	0.525343	0.776363	10.7507	0.462727	0.779672	0.593489	0.552854	0.802486
ENSG00000267504.1	RP11-845C23.2	12.1196	1.38381	0.69744	1.98413	0.0472415	0.175216	8.43442	0.196797	0.836291	0.235321	0.81396	0.929751	8.4766	0.0895564	0.944954	0.0947733	0.924495	0.973999
ENSG00000267541.1	MTCO2P2	14.7472	1.58385	0.639035	2.47851	0.0131932	0.069962	7.18543	-0.37768	1.03828	-0.363754	0.716041	0.883964	9.20015	0.423636	0.869193	0.487391	0.625982	0.845231
ENSG00000268230.5	CTD-2619J13.8	11.157	2.07341	0.807294	2.56835	0.0102183	0.0577296	8.03438	1.78378	1.03342	1.7261	0.0843293	0.282627	13.2017	1.46408	0.794235	1.84338	0.0652733	0.256392
ENSG00000268279.4	RP11-434D12.1	13.7302	1.46234	0.680754	2.14812	0.0317042	0.132946	6.92613	0.586906	0.925742	0.633984	0.526091	0.776476	8.71909	0.233121	0.919816	0.253443	0.799926	0.929313
ENSG00000268678.1	CTC-444N24.13	3.89819	4.1176	1.61673	2.54687	0.0108693	0.0605542	0.525551	-2.61322	3.62651	-0.720588	0.471163	NA	0.760959	-0.688605	2.86587	-0.240278	0.810115	NA
ENSG00000268983.1	AC005253.4	2.13522	4.30861	1.91881	2.24546	0.0247388	NA	2.67349	1.93905	1.67837	1.15532	0.24796	NA	2.73896	-0.929718	1.61175	-0.576839	0.564048	NA
ENSG00000269189.1	RP11-573N10.1	35.9251	1.39561	0.415753	3.35684	0.000788399	0.00738523	20.4885	0.503035	0.626284	0.803206	0.421855	0.70033	30.0308	0.669182	0.506127	1.32216	0.186114	0.471102
ENSG00000269300.1	CTD-2529P6.3	3.66364	4.01387	1.68145	2.38714	0.01698	0.0841949	5.95792	0.559455	0.994648	0.562466	0.573799	NA	5.47126	1.66512	1.24749	1.33478	0.18195	0.466189
ENSG00000269946.1	RP11-2B6.3	26.1668	1.24524	0.510375	2.43985	0.0146932	0.0756762	19.5376	0.894286	0.589197	1.5178	0.129064	0.367749	24.5171	0.418735	0.532221	0.786768	0.431418	0.717391
ENSG00000270048.1	RP11-214K3.22	23.7711	1.3647	0.537954	2.53683	0.0111863	0.0616903	13.008	0.412165	0.731291	0.563614	0.573017	0.805424	9.19974	1.13211	0.878799	1.28825	0.197659	0.486187
ENSG00000270062.1	RP11-248J18.3	20.0282	1.53854	0.566737	2.71473	0.00663303	0.0418163	8.13113	0.0691322	0.874126	0.0790872	0.936963	0.978918	6.90821	0.617408	0.977263	0.631773	0.527535	0.786154
ENSG00000270133.1	CTC-303L1.2	24.6602	1.57214	0.508331	3.09274	0.00198317	0.0158342	8.52588	0.315892	0.888249	0.355634	0.722115	0.887168	8.59255	1.72772	0.910729	1.89707	0.0578185	0.237074
ENSG00000270154.1	RP11-419I17.2	22.1591	1.04448	0.509998	2.04802	0.0405585	0.157493	13.7813	0.411018	0.678876	0.605439	0.544888	0.787589	16.6202	0.636643	0.658293	0.967113	0.333487	0.635278
ENSG00000270562.1	RP11-154H23.3	19.1839	1.20214	0.554567	2.1677	0.0301812	0.128342	9.21571	0.980484	0.816975	1.20014	0.230085	0.512569	4.49991	0.364312	1.25726	0.289766	0.771995	0.916915
ENSG00000270661.1	RP1-142L7.9	5.92327	2.78313	1.19905	2.32111	0.0202808	0.0961621	2.12715	1.00488	1.6938	0.593269	0.553001	NA	4.07473	1.61178	1.36305	1.18248	0.237017	0.535647
ENSG00000270808.1	RP11-574K11.27	6.48178	3.30173	1.18164	2.79418	0.00520309	0.0346177	1.54939	0.231899	2.07009	0.112024	0.910805	NA	6.60825	1.96202	1.04219	1.8826	0.059755	0.242383
ENSG00000270894.1	AC015849.13	28.1615	1.05518	0.467007	2.25946	0.0238549	0.108294	16.6612	1.06914	0.633465	1.68777	0.0914554	0.297008	15.7441	0.245689	0.625655	0.392692	0.694547	0.880751
ENSG00000270955.1	RP11-261B23.2	14.6905	1.59644	0.660273	2.41784	0.0156128	0.0791986	5.72625	1.05393	1.08834	0.968385	0.332852	NA	6.25042	1.02876	0.993456	1.03554	0.300418	0.60345
ENSG00000271133.5	CTA-293F17.1	11.4783	1.97831	0.76598	2.58271	0.00980277	0.0560661	6.4043	0.00556854	1.10424	0.00504287	0.995976	0.998727	8.79716	0.856636	0.881356	0.971952	0.331075	0.633435
ENSG00000271327.1	RP11-1109F11.3	15.8016	1.23098	0.60224	2.04401	0.0409526	0.158451	5.46063	0.659943	1.06334	0.620635	0.53484	NA	8.19128	0.333755	0.917988	0.363572	0.716177	0.89163
ENSG00000271795.1	CTC-251D13.1	57.9333	1.07251	0.349933	3.06491	0.00217738	0.0170654	28.7186	0.719688	0.479549	1.50076	0.133417	0.374665	30.5323	0.153935	0.471136	0.326733	0.74387	0.904485
ENSG00000271964.1	RP11-415F23.2	16.426	1.38794	0.617725	2.24686	0.0246491	0.11087	8.66686	0.903512	0.815943	1.10732	0.268155	0.554766	7.73502	0.00718294	0.926483	0.00775291	0.993814	0.998097
ENSG00000272002.1	RP11-557L19.1	19.5828	2.00104	0.591809	3.38123	0.000721611	0.00685518	7.00419	0.854741	0.97429	0.877296	0.380326	0.66582	7.20411	0.838246	0.930459	0.900895	0.367644	0.664605
ENSG00000272155.1	RP11-707M3.3	10.8442	2.18632	0.817493	2.67442	0.00748583	0.0459004	4.42227	1.62358	1.29544	1.2533	0.210096	NA	5.79803	2.10054	1.17185	1.7925	0.0730531	0.274802
ENSG00000272506.1	RP4-535B20.4	5.84794	2.33885	1.10015	2.12594	0.0335082	0.138267	5.87425	1.42401	1.06714	1.33442	0.182066	NA	3.64738	0.354628	1.27352	0.278463	0.780657	NA
ENSG00000272655.2	POLR2J4	35.6891	1.20196	0.455436	2.63915	0.00831147	0.0494511	27.3006	0.430941	0.533875	0.807194	0.419555	0.698421	37.1151	0.778694	0.516664	1.50716	0.13177	0.389375
ENSG00000272795.1	RP11-602N24.3	6.96473	2.05686	0.996764	2.06353	0.039062	0.153448	6.40365	0.607307	0.980507	0.61938	0.535666	0.781357	5.07941	2.21321	1.38703	1.59564	0.110569	0.352485
ENSG00000272821.1	CTA-384D8.36	36.6215	1.00162	0.399994	2.50409	0.0122765	0.0663579	32.8707	0.0931472	0.469267	0.198495	0.842658	0.942766	57.1341	0.643751	0.351424	1.83183	0.0669761	0.260392
ENSG00000273142.1	RP11-458F8.4	30.5171	1.3712	0.455175	3.01246	0.00259137	0.0196399	17.1387	0.487463	0.610793	0.798083	0.424822	0.701766	29.0802	1.01937	0.538236	1.89391	0.0582363	0.238386
ENSG00000273148.1	RP5-1068E13.7	18.9767	1.15552	0.544339	2.12279	0.0337713	0.139009	8.70455	-0.471593	0.806907	-0.584445	0.558921	0.796397	11.2335	-0.286513	0.741883	-0.386197	0.699351	0.882721
ENSG00000273192.1	CITF22-1A6.3	17.1711	1.23975	0.579424	2.13963	0.032385	0.1349	19.0633	1.11087	0.627892	1.76921	0.0768584	0.267872	28.9908	0.452687	0.476554	0.949917	0.342154	0.64373
ENSG00000273210.1	AP001437.1	3.1108	4.84853	1.78976	2.70904	0.00674789	0.0423763	1.75209	0.0298519	2.01408	0.0148216	0.988174	NA	3.5452	1.92452	1.50493	1.27881	0.200965	NA
ENSG00000273253.2	RP3-402G11.26	8.22923	1.88663	0.869027	2.17097	0.0299335	0.127432	12.4652	0.108373	0.724809	0.149519	0.881144	0.959957	16.3002	1.08154	0.684871	1.57918	0.114294	0.359195
ENSG00000273336.1	OR7M1P	4.03352	4.16741	1.69783	2.45455	0.0141062	0.0735142	1.58446	-1.41289	2.04955	-0.689367	0.490592	NA	3.18636	-1.37041	1.42429	-0.962175	0.335962	NA
ENSG00000273451.1	RP4-569M23.4	26.4872	1.73072	0.489863	3.53306	0.000410776	0.00427726	13.8505	0.0341798	0.691494	0.0494289	0.960577	0.987951	19.9025	0.201623	0.561905	0.358821	0.719729	0.893158
ENSG00000273792.1	RP11-554D20.2	8.47583	2.40771	0.920906	2.6145	0.00893587	0.0521936	6.61145	1.69083	0.965178	1.75183	0.0798028	0.274346	4.75853	1.9199	1.50505	1.27564	0.202084	0.492245
ENSG00000273987.1	RP11-585P4.6	21.3391	2.08749	0.561667	3.7166	0.000201925	0.0023371	5.17021	0.806312	1.07483	0.750179	0.453147	NA	14.2471	1.65479	0.847745	1.95199	0.050939	0.219852
ENSG00000274308.1	RP11-19G24.1	27.9473	1.53379	0.473668	3.2381	0.00120327	0.0105028	13.1963	0.729408	0.688836	1.0589	0.289645	0.57782	17.2349	0.119228	0.637666	0.186975	0.85168	0.94789
ENSG00000274380.1	MIR6801	2.48016	4.49198	1.94579	2.30856	0.020968	0.0986028	2.27764	1.79417	1.8853	0.951663	0.341268	NA	3.46527	-0.254437	1.56872	-0.162194	0.871153	NA
ENSG00000274565.1	CTD-3035K23.7	43.8063	1.00884	0.404113	2.49642	0.0125454	0.0673913	19.0219	0.00753528	0.562279	0.0134013	0.989308	0.996421	26.8632	-0.37712	0.540782	-0.69736	0.485578	0.756397
ENSG00000274677.1	RP11-505K9.5	6.4075	3.29029	1.23816	2.6574	0.00787457	0.0476138	7.35383	1.50079	0.951505	1.57728	0.114731	0.342763	5.54715	0.952476	1.06697	0.892695	0.37202	0.668215
ENSG00000274911.1	RP11-12A20.7	14.2143	1.72955	0.667349	2.59168	0.00955093	0.0549286	9.03812	1.07085	0.858967	1.24668	0.212516	0.490982	9.87588	0.451869	0.80139	0.563856	0.572852	0.81462
ENSG00000275056.1	RP11-127I20.8	18.1677	1.20728	0.572668	2.10816	0.035017	0.142157	19.0533	0.657626	0.573465	1.14676	0.251482	0.536868	20.7313	0.229944	0.596925	0.385214	0.700079	0.88308
ENSG00000275538.1	RNVU1-19	10.5	2.05454	0.968735	2.12084	0.0339349	0.139483	18.2514	0.370057	0.569615	0.649662	0.515911	0.769372	21.3491	0.461137	0.671371	0.686858	0.492172	0.76126
ENSG00000275549.1	C9orf173-AS1	8.01164	1.82095	0.867857	2.09821	0.0358866	0.144804	8.21463	0.843909	0.898951	0.938771	0.347848	0.634355	17.3525	0.908049	0.869094	1.04482	0.296105	0.5996
ENSG00000275734.1	RP11-368I7.6	7.04673	2.09809	1.00127	2.09543	0.0361328	0.145479	9.53193	1.39429	0.802518	1.73739	0.0823184	0.278758	7.94065	1.43675	0.983053	1.46152	0.143873	0.409135
ENSG00000276092.1	RP11-734B5.2	13.261	1.72402	0.698483	2.46824	0.013578	0.0713689	5.86447	0.932493	1.17358	0.794572	0.426862	NA	9.10817	-0.558709	0.820567	-0.680881	0.495947	0.764069
ENSG00000276107.1	CTD-2033D15.2	5.96455	2.33303	1.09668	2.12734	0.0333915	0.137943	5.84763	0.115829	1.03408	0.112012	0.910814	NA	3.12474	1.8045	1.60617	1.12348	0.261234	NA
ENSG00000276188.1	RP11-173P15.10	2.58343	3.50632	1.77682	1.97337	0.0484536	0.178529	1.32367	3.7441	2.83991	1.31839	0.187375	NA	1.68781	-0.678981	2.26005	-0.300427	0.763851	NA
ENSG00000276517.1	AL133243.2	147.56	1.01681	0.21508	4.72758	2.27215e-06	4.48669e-05	84.889	0.2899	0.28325	1.02348	0.306082	0.593486	88.0722	0.492768	0.325989	1.51161	0.130633	0.387601
ENSG00000276533.1	RP11-139H15.5	5.55626	3.07169	1.2109	2.5367	0.0111903	0.0616903	3.67031	1.21748	1.34284	0.90665	0.364592	NA	3.35065	0.607195	1.32797	0.457237	0.647501	NA
ENSG00000276570.1	CTD-2587H24.14	13.8444	1.77548	0.67408	2.63393	0.00844019	0.0499736	17.4559	1.16982	0.615787	1.89971	0.0574713	0.222628	23.4434	0.731456	0.622929	1.17422	0.240307	0.539742
ENSG00000276740.1	RP11-381O6.1	9.89705	3.57518	1.00989	3.54016	0.000399881	0.00419142	5.65185	1.09818	1.06998	1.02636	0.304723	NA	3.42117	0.938063	1.38205	0.678748	0.497297	NA
ENSG00000276805.2	RP11-291L22.9	36.0661	1.04679	0.420762	2.48785	0.0128517	0.0685705	39.3779	0.123084	0.396937	0.310085	0.756496	0.904247	68.7219	0.646114	0.335229	1.92738	0.0539321	0.227731
ENSG00000276931.1	RP11-161M6.6	13.7334	1.51342	0.667053	2.26881	0.0232799	0.106312	5.92452	0.335875	1.03841	0.323453	0.746353	NA	7.29348	1.22699	1.04341	1.17594	0.239618	0.538829
ENSG00000276968.1	RP11-90M2.5	5.4547	2.57069	1.16843	2.20012	0.0277983	0.12038	0.980168	0.959279	2.66242	0.360304	0.71862	NA	1.2017	2.22924	2.58362	0.862837	0.388227	NA
ENSG00000277135.1	RP11-327J17.9	153.905	1.01417	0.220953	4.58999	4.43276e-06	8.0986e-05	52.8277	0.950193	0.366668	2.59143	0.00955784	0.0655661	69.2619	0.304872	0.399807	0.762547	0.445733	0.728315
ENSG00000277310.1	RP11-699C17.1	2.28359	4.3827	1.92167	2.28067	0.0225681	0.104069	NA	NA	NA	NA	NA	NA	1.77496	0.47073	2.27566	0.206854	0.836124	NA
ENSG00000278099.1	U1	41.3457	1.3035	0.444707	2.93115	0.00337712	0.0243913	62.7225	0.0323857	0.360539	0.0898259	0.928426	0.976441	94.5123	0.520109	0.896847	0.57993	0.561962	0.808366
ENSG00000278146.1	RP11-327J17.8	3.52563	3.96911	1.67693	2.3669	0.017938	0.0877195	1.34425	0.721951	2.07135	0.348542	0.727433	NA	1.4537	2.54291	2.67042	0.952252	0.340969	NA
ENSG00000278376.1	RP11-158I9.8	25.9144	1.46931	0.48335	3.03984	0.00236703	0.0182587	22.0558	0.963544	0.561065	1.71735	0.0859157	0.285972	27.4644	0.656823	0.488403	1.34484	0.178677	0.461283
ENSG00000278619.4	MRM1	41.3579	1.09622	0.386847	2.83374	0.00460073	0.0314138	29.8854	0.7466	0.476101	1.56815	0.116845	0.347104	46.7902	0.949371	0.412791	2.29988	0.0214549	0.125778
ENSG00000278735.1	RP11-12A20.10	1.89401	4.13312	1.98595	2.08118	0.0374173	NA	1.13685	2.30181	2.37765	0.9681	0.332994	NA	1.90557	4.06341	2.10322	1.932	0.0533597	NA
ENSG00000278886.1	RP11-108A14.1	15.4422	1.85807	0.656046	2.83223	0.00462253	0.0315386	3.72166	1.2759	1.27677	0.999321	0.317639	NA	5.00757	2.24572	1.29019	1.74061	0.0817513	0.29409
ENSG00000278897.1	AC020951.1	2.2603	4.39143	1.90003	2.31124	0.0208197	0.0980943	65.8798	0.810818	0.353453	2.29399	0.0217908	0.116736	2.65075	0.228653	1.57746	0.14495	0.88475	NA
ENSG00000279050.1	PWAR1	63.1126	1.43124	0.312086	4.58604	4.51728e-06	8.22506e-05	30.5637	0.844591	0.487121	1.73384	0.0829461	0.280137	39.7871	0.523447	0.52531	0.996452	0.31903	0.621549
ENSG00000279092.1	RP11-1H8.5	53.334	1.54415	0.348972	4.42486	9.65062e-06	0.000162507	19.2761	0.683656	0.570105	1.19918	0.23046	0.513097	26.3188	0.902756	0.546965	1.65048	0.0988443	0.329201
ENSG00000279198.1	CTD-2231E14.2	17.2856	1.19751	0.579147	2.06771	0.0386674	0.152485	14.8979	0.631566	0.65403	0.965652	0.334218	0.621263	20.3556	0.766887	0.605303	1.26695	0.205174	0.495913
ENSG00000279203.1	AC005785.5	32.9974	1.04306	0.432395	2.41227	0.0158534	0.0800111	31.1614	0.227236	0.455417	0.498964	0.617805	0.831335	38.3611	0.65756	0.531001	1.23834	0.21559	0.51059
ENSG00000279259.1	RP11-334C17.3	8.88925	1.63971	0.823566	1.99099	0.0464824	0.173261	6.55299	0.560751	0.936876	0.598533	0.549484	0.790429	11.7761	0.374512	0.799353	0.468518	0.639414	0.852293
ENSG00000279315.1	RP11-57H14.5	27.3157	1.25273	0.474638	2.63934	0.00830687	0.0494365	11.563	-0.0836061	0.781207	-0.107022	0.914772	0.971229	17.5737	1.03566	0.687911	1.50551	0.132193	0.389992
ENSG00000279342.1	AP000866.1	56.373	1.05788	0.327127	3.23385	0.00122135	0.0106325	20.2938	0.636065	0.62163	1.02322	0.306203	0.593647	22.1297	0.77913	0.642584	1.2125	0.225323	0.52136
ENSG00000279349.1	RP11-147G7.3	11.9592	2.33793	0.772693	3.02569	0.00248065	0.0189935	7.87347	1.10967	0.883876	1.25546	0.209312	0.487799	14.9819	1.22041	0.737086	1.65572	0.0977781	0.327103
ENSG00000279384.1	RP11-635L1.2	112.009	1.11087	0.236944	4.6883	2.75488e-06	5.28461e-05	102.372	0.5804	0.268386	2.16256	0.0305754	0.14726	97.258	0.721075	0.285673	2.52413	0.0115986	0.0837518
ENSG00000279413.1	AC112497.1	4.34925	2.64156	1.31466	2.00931	0.0445041	0.168102	4.97037	-0.471894	1.09118	-0.432463	0.665405	NA	5.18942	0.124897	1.06231	0.117572	0.906407	0.967765
ENSG00000279437.1	RP3-326L13.2	34.4857	1.28236	0.419195	3.05911	0.00221992	0.0173378	16.1146	0.710352	0.615609	1.1539	0.248541	0.534004	19.2781	0.92627	0.601134	1.54087	0.123348	0.37506
ENSG00000279518.1	AC083843.4	38.2852	1.26911	0.413124	3.07197	0.0021265	0.0167349	11.7363	0.711163	0.730247	0.973866	0.330123	0.6179	17.895	1.07959	0.618385	1.74582	0.0808415	0.292111
ENSG00000279527.1	RP11-83B20.2	2.87789	3.67159	1.73369	2.11778	0.0341934	0.14023	1.75217	3.08062	2.0822	1.4795	0.139007	NA	1.08217	3.23411	2.85147	1.13419	0.256714	NA
ENSG00000279620.1	RP11-1102P22.2	42.0201	1.19764	0.375442	3.18994	0.00142301	0.0120424	46.9134	0.383539	0.375686	1.0209	0.307301	0.594566	36.2106	0.305798	0.424473	0.720416	0.471269	0.747019
ENSG00000279702.1	RP11-347N5.3	23.152	1.2591	0.531213	2.37024	0.0177767	0.0871171	7.50218	0.58888	1.10022	0.535239	0.592485	0.816683	3.31566	-0.667588	1.46743	-0.454937	0.649155	NA
ENSG00000279880.1	RP11-855A2.2	41.1591	1.05517	0.40208	2.62428	0.00868327	0.0509526	22.4528	0.369685	0.514267	0.718858	0.472228	0.738036	26.7614	0.478192	0.545199	0.877096	0.380435	0.675137
ENSG00000279996.1	CTB-139P11.2	21.5499	1.24582	0.549208	2.2684	0.0233049	0.10639	20.4267	0.704356	0.536664	1.31247	0.189361	0.462009	20.1102	0.349834	0.63646	0.549656	0.582555	0.819114
ENSG00000280057.1	RP1-168L15.6	17.5365	1.71972	0.595574	2.88749	0.00388326	0.0274062	7.71934	0.890996	0.968486	0.919988	0.357579	0.64372	8.93138	-0.336619	0.876682	-0.383969	0.701001	0.883927
ENSG00000280073.1	CTD-2525P14.5	29.3453	1.78373	0.482896	3.69381	0.000220916	0.00252966	21.841	0.661044	0.576155	1.14734	0.251242	0.536671	27.142	0.995359	0.550717	1.80739	0.0707018	0.268819
ENSG00000280098.1	AC011155.1	55.4871	1.35154	0.368743	3.66528	0.000247072	0.00278526	26.4037	0.964291	0.54478	1.77005	0.0767182	0.267492	34.3399	0.906954	0.529144	1.714	0.0865284	0.304476
ENSG00000280176.1	RP11-84A12.1	9.36809	1.74555	0.824719	2.11654	0.0342989	0.14043	3.75985	2.17561	1.48348	1.46655	0.142498	NA	8.16041	0.790609	0.931965	0.848325	0.396257	0.688383
ENSG00000280232.1	RP11-321N4.4	6.68835	2.22777	0.989143	2.25222	0.0243083	0.109778	3.72283	5.25688	3.75	1.40183	0.160965	NA	3.68534	1.0774	1.52286	0.707486	0.479265	NA
ENSG00000280237.2	MIR4697HG	264.081	1.53319	0.191104	8.02283	1.03339e-15	8.93004e-14	271.775	0.887853	0.17374	5.11023	3.21766e-07	1.33141e-05	380.867	0.951624	0.217128	4.38278	1.17174e-05	0.000363964
ENSG00000280240.1	AL049794.1	20.0247	1.05868	0.532184	1.98931	0.0466671	0.173749	19.8633	0.413417	0.568856	0.726752	0.467378	0.734221	11.5722	0.323181	0.764002	0.423011	0.672287	0.870342
ENSG00000281468.1	CTC-459F4.9	15.4363	1.31916	0.67078	1.96661	0.0492281	0.180283	8.90448	1.35981	0.914286	1.4873	0.136936	0.380439	10.3321	0.870366	0.789138	1.10293	0.270056	0.573413
ENSG00000281566.2	RP11-485F13.1	169.125	1.00358	0.209741	4.78487	1.71098e-06	3.51281e-05	177.902	0.990279	0.211802	4.6755	2.93236e-06	9.3235e-05	101.995	0.763091	0.274915	2.77573	0.00550771	0.0488156
ENSG00000282164.2	PEG13	50.7581	1.20594	0.367353	3.28278	0.00102789	0.00918366	41.8843	0.766281	0.426822	1.79532	0.0726035	0.258316	71.2876	0.688653	0.310271	2.21952	0.0264514	0.144333
ENSG00000282742.1	RP11-539L10.5	7.89682	2.26346	0.925389	2.44596	0.0144468	0.0747512	2.19649	1.58514	1.71834	0.922484	0.356276	NA	8.32265	1.80683	0.980143	1.84344	0.065265	0.256392
ENSG00000282978.1	RP11-144C15.2	25.2061	1.06298	0.478015	2.22374	0.0261657	0.115773	13.8245	0.892111	0.683637	1.30495	0.191911	0.46525	14.4303	-0.286684	0.688043	-0.416665	0.676924	0.871718
ENSG00000282989.1	KB-1396H2.2	29.3709	1.30779	0.472499	2.76783	0.00564315	0.0368643	16.8871	0.67363	0.706478	0.953504	0.340335	0.626625	21.9515	1.23021	0.713388	1.72446	0.084625	0.300286
ENSG00000283563.1	RP11-9J18.1	27.2919	1.31213	0.469689	2.79362	0.00521224	0.0346644	6.91939	0.0405802	0.90514	0.044833	0.96424	0.988471	10.0766	0.337463	0.809033	0.417118	0.676592	0.871718

## Sheet: NPCs_Q45Q19_and_Q81Q17_specific
X	Symbol	baseMean.Q30	log2FoldChange.Q30	lfcSE.Q30	stat.Q30	pvalue.Q30	padj.Q30	baseMean.Q45	log2FoldChange.Q45	lfcSE.Q45	stat.Q45	pvalue.Q45	padj.Q45	baseMean.Q81	log2FoldChange.Q81	lfcSE.Q81	stat.Q81	pvalue.Q81	padj.Q81
ENSG00000039523.18	FAM65A	51.7111	0.905808	0.352573	2.56913	0.0101953	0.0576839	97.0607	2.11791	0.284084	7.45521	8.9728e-14	1.1448e-11	136.078	2.28316	0.319224	7.15222	8.53826e-13	1.42791e-10
ENSG00000061938.16	TNK2	608.874	0.899856	0.138694	6.48807	8.69451e-11	4.15774e-09	751.602	1.0433	0.125308	8.32591	8.36842e-17	1.59645e-14	1165.31	1.25223	0.129921	9.63838	5.5049e-22	3.76879e-19
ENSG00000100711.13	ZFYVE21	589.212	0.916732	0.116852	7.84526	4.32051e-15	3.44551e-13	496.405	1.26441	0.158589	7.97286	1.55038e-15	2.46474e-13	761.348	1.33923	0.14793	9.05313	1.38933e-19	6.46678e-17
ENSG00000103253.17	HAGHL	22.7558	0.511207	0.560734	0.911674	0.36194	0.61572	33.5454	1.79291	0.450933	3.976	7.00845e-05	0.00139272	42.9837	1.26588	0.419847	3.01511	0.00256885	0.0278193
ENSG00000103254.9	FAM173A	165.211	0.997735	0.204781	4.87221	1.1036e-06	2.38417e-05	195.585	1.15719	0.216032	5.35657	8.48182e-08	3.97096e-06	323.84	1.74691	0.211312	8.26695	1.37431e-16	4.18171e-14
ENSG00000103326.11	CAPN15	675.87	0.843786	0.119637	7.05291	1.75216e-12	1.04643e-10	922.997	1.09497	0.162063	6.75642	1.41442e-11	1.25364e-09	1591.02	1.60323	0.135067	11.8698	1.69785e-32	2.47976e-29
ENSG00000104885.17	DOT1L	3910.57	0.978422	0.0876227	11.1663	5.96088e-29	1.45635e-26	4128.32	1.08416	0.0970237	11.1741	5.45798e-29	2.87707e-26	5572.05	1.1823	0.122099	9.68312	3.55687e-22	2.68703e-19
ENSG00000105997.22	HOXA3	118.084	0.382258	0.22135	1.72694	0.0841785	0.256911	263.359	1.03126	0.17748	5.81057	6.22587e-09	3.57336e-07	301.241	1.32312	0.194725	6.79479	1.08468e-11	1.44731e-09
ENSG00000106006.6	HOXA6	0.406832	-2.38907	4.03377	-0.592267	0.553672	NA	77.8717	1.16391	0.296821	3.92126	8.80859e-05	0.00168492	105.802	1.15529	0.284475	4.06113	4.88368e-05	0.00120895
ENSG00000107281.9	NPDC1	189.291	0.775041	0.178624	4.33894	1.4317e-05	0.00023137	255.114	1.14578	0.186476	6.14437	8.02809e-10	5.43279e-08	403.68	1.34461	0.174894	7.68816	1.49262e-14	3.40629e-12
ENSG00000108511.9	HOXB6	5.73922	0.0551186	1.05282	0.0523532	0.958247	0.9833	618.122	1.08722	0.149998	7.24827	4.22134e-13	4.97399e-11	900.795	1.08981	0.152614	7.14099	9.26603e-13	1.51493e-10
ENSG00000119559.15	C19orf25	282.25	0.824653	0.149274	5.52443	3.30552e-08	9.94803e-07	339.541	1.13557	0.170635	6.65495	2.83392e-11	2.42591e-09	500.259	1.55875	0.186794	8.34476	7.13573e-17	2.26565e-14
ENSG00000126214.21	KLC1	1585.41	0.957971	0.0944394	10.1438	3.53198e-24	6.73205e-22	1333.93	1.00394	0.114172	8.79321	1.45352e-18	3.30858e-16	1830.26	1.02554	0.126309	8.11926	4.69021e-16	1.28442e-13
ENSG00000128652.11	HOXD3	4.39483	2.63133	1.47779	1.78059	0.0749794	0.238809	241.56	1.20139	0.204435	5.87663	4.18709e-09	2.48877e-07	254.931	1.30222	0.216734	6.00838	1.87389e-09	1.57897e-07
ENSG00000131188.11	PRR7	123.274	0.829728	0.23246	3.56933	0.000357893	0.0038244	139.615	1.13161	0.286438	3.95062	7.79483e-05	0.00152332	228.932	1.09956	0.236311	4.65302	3.27103e-06	0.000123982
ENSG00000141012.12	GALNS	249.149	0.94952	0.165504	5.73715	9.62856e-09	3.2427e-07	288.088	1.18751	0.186452	6.36898	1.90295e-10	1.42231e-08	397.836	1.59727	0.182598	8.74743	2.18258e-18	8.24412e-16
ENSG00000142279.12	WTIP	205.34	0.69843	0.17757	3.93326	8.38006e-05	0.00108747	292.333	1.09637	0.169576	6.46539	1.01041e-10	7.7844e-09	370.287	1.08316	0.189785	5.70728	1.14799e-08	7.90885e-07
ENSG00000142513.5	ACPT	5.99255	1.25283	0.993779	1.26067	0.207428	0.448494	12.782	2.46681	0.842726	2.92718	0.00342046	0.0308922	8.42565	2.02305	0.992195	2.03897	0.0414533	0.192325
ENSG00000148824.18	MTG1	194.029	0.857734	0.184867	4.63973	3.4886e-06	6.52897e-05	192.526	1.1804	0.201272	5.86469	4.49972e-09	2.64306e-07	294.043	1.54468	0.216386	7.13855	9.43211e-13	1.53066e-10
ENSG00000159496.14	RGL4	18.4566	1.06977	0.581465	1.83979	0.0657988	0.219153	21.5507	1.77757	0.581274	3.05806	0.00222773	0.0222784	20.5522	2.06562	0.68148	3.03108	0.0024368	0.0268252
ENSG00000162004.16	CCDC78	16.5476	0.616115	0.65662	0.938314	0.348083	0.602133	33.7516	1.3	0.47438	2.74042	0.00613616	0.047354	38.7662	1.88151	0.448047	4.19936	2.67667e-05	0.00072755
ENSG00000163961.4	RNF168	3300.83	0.800935	0.0677663	11.8191	3.11061e-32	9.0867e-30	2611.63	1.20112	0.169035	7.1057	1.19711e-12	1.28232e-10	3236.67	1.20174	0.166211	7.23023	4.82175e-13	8.25273e-11
ENSG00000166793.10	YPEL4	23.4429	0.91774	0.55732	1.6467	0.0996189	0.28626	24.5185	2.08787	0.617848	3.37926	0.000726817	0.00930875	30.3572	1.05098	0.485036	2.1668	0.0302501	0.157565
ENSG00000166839.16	ANKDD1A	46.4076	0.84861	0.354121	2.39638	0.0165577	0.0826503	71.2433	1.58535	0.321793	4.92661	8.36696e-07	3.0198e-05	77.7109	1.31477	0.471411	2.78901	0.00528699	0.0472957
ENSG00000172789.3	HOXC5	0.736635	-0.0497852	3.12842	-0.0159138	0.987303	NA	36.6608	1.34939	0.455028	2.96552	0.00302172	0.0281919	39.3097	2.05565	0.500408	4.10795	3.99193e-05	0.00101574
ENSG00000173638.18	SLC19A1	394.813	0.897358	0.141326	6.34955	2.15951e-10	9.57705e-09	498.745	1.2464	0.178457	6.98431	2.86253e-12	2.91063e-10	766.562	1.31407	0.148651	8.83994	9.57721e-19	3.80662e-16
ENSG00000175505.10	CLCF1	15.4225	0.699873	0.594538	1.17717	0.239127	0.486453	14.5847	1.44987	0.694434	2.08785	0.0368116	0.165627	19.2218	1.41324	0.621461	2.27406	0.0229626	0.131529
ENSG00000177133.10	LINC00982	373.974	0.897498	0.149797	5.99143	2.08003e-09	7.87337e-08	184.981	1.1396	0.225658	5.0501	4.41587e-07	1.7344e-05	271.598	1.8148	0.225328	8.05405	8.01006e-16	2.14005e-13
ENSG00000177989.13	ODF3B	4.10831	0.46847	1.16876	0.400828	0.688547	0.849931	7.1928	3.24742	1.13857	2.85218	0.00434205	0.0367451	11.711	2.84497	0.878653	3.23787	0.00120424	0.0157319
ENSG00000178404.9	CEP295NL	48.1966	0.66212	0.400258	1.65423	0.0980804	0.283645	70.5177	1.33949	0.332687	4.02628	5.66669e-05	0.00116043	77.5692	1.28965	0.440431	2.92816	0.00340971	0.0341602
ENSG00000178412.4	RP11-567M16.3	3.65629	1.11703	1.29859	0.860186	0.389687	0.640227	7.50872	2.55458	1.03677	2.46398	0.0137404	0.0852648	6.9324	4.92534	1.49574	3.2929	0.000991594	0.01368
ENSG00000179219.5	LINC00311	1.88439	3.02561	1.97741	1.53009	0.125995	NA	9.27119	2.7616	1.04747	2.63644	0.0083781	0.0595535	10.968	3.98511	1.10512	3.60603	0.000310914	0.00556495
ENSG00000180178.10	FAR2P1	42.9493	0.689665	0.385747	1.78787	0.0737972	0.236699	672.307	1.30622	0.145022	9.00708	2.11612e-19	5.23309e-17	807.872	1.41112	0.155907	9.05098	1.41686e-19	6.46678e-17
ENSG00000180747.15	SMG1P3	350.224	0.714296	0.140143	5.09691	3.45244e-07	8.39677e-06	352.611	1.03234	0.164111	6.29052	3.16412e-10	2.27987e-08	392.465	1.24897	0.196219	6.36517	1.95072e-10	2.0064e-08
ENSG00000182109.7	RP11-69E11.4	117.214	0.964898	0.228842	4.21644	2.48187e-05	0.000373462	86.9062	1.35028	0.285658	4.72691	2.27961e-06	7.47347e-05	52.9044	2.02918	0.480673	4.22153	2.42648e-05	0.000670357
ENSG00000183260.7	ABHD16B	13.8584	1.16884	0.644728	1.81292	0.069844	0.227909	12.2176	1.97987	0.837144	2.36503	0.0180287	0.102711	15.5304	2.39251	0.724649	3.30161	0.000961307	0.0133886
ENSG00000184163.3	FAM132A	5.9222	-0.19684	1.03867	-0.189512	0.849692	0.934015	8.7942	2.16034	0.961953	2.24579	0.0247175	0.12741	22.3517	3.29316	0.745063	4.41998	9.8711e-06	0.000316164
ENSG00000186010.18	NDUFA13	63.6024	0.342725	0.319051	1.0742	0.282732	0.533768	46.4665	1.78498	0.401143	4.44974	8.59735e-06	0.000233036	70.9886	1.31375	0.392002	3.35137	0.000804114	0.01163
ENSG00000186654.20	PRR5	207.411	0.608647	0.179566	3.38954	0.000700095	0.00668584	129.865	1.18567	0.251359	4.71703	2.39314e-06	7.82007e-05	222.959	1.46992	0.219684	6.69109	2.21516e-11	2.77312e-09
ENSG00000186765.11	FSCN2	13.1939	0.710038	0.671853	1.05684	0.290587	0.542403	23.9641	1.35803	0.555189	2.44607	0.0144423	0.0882213	41.1626	1.4207	0.470044	3.02247	0.00250717	0.0273405
ENSG00000186919.12	ZACN	16.1769	0.0861626	0.567548	0.151815	0.879333	0.948766	19.4613	1.27638	0.572292	2.2303	0.0257278	0.130967	24.0203	1.24324	0.63374	1.96175	0.0497921	0.21661
ENSG00000186973.10	FAM183A	129.853	0.988098	0.227653	4.34036	1.42247e-05	0.000230017	38.2467	1.15269	0.413796	2.78565	0.00534206	0.0428805	64.0729	1.4192	0.380304	3.73176	0.000190143	0.00378697
ENSG00000187609.15	EXD3	245.526	0.990285	0.178614	5.54428	2.9516e-08	8.98946e-07	276.43	1.00108	0.176511	5.67149	1.41564e-08	7.70565e-07	408.209	1.1733	0.22837	5.13772	2.78096e-07	1.40381e-05
ENSG00000188219.14	POTEE	10.2735	-0.139723	0.783563	-0.178318	0.858473	0.939233	67.8435	1.65381	0.34862	4.74387	2.0967e-06	6.95348e-05	88.6568	1.22918	0.319389	3.84855	0.00011882	0.00254089
ENSG00000188958.9	UTS2B	14.9862	0.809468	0.643099	1.2587	0.208139	0.449399	17.1646	1.34508	0.612141	2.19733	0.0279968	0.138538	19.5965	1.48997	0.617755	2.41191	0.0158691	0.102046
ENSG00000197576.13	HOXA4	1.6864	0.903296	1.96506	0.459678	0.645747	NA	27.3441	1.96333	0.540243	3.63417	0.000278879	0.00434051	44.5221	2.17427	0.531187	4.09324	4.25396e-05	0.00106876
ENSG00000198010.12	DLGAP2	28.8213	0.823268	0.531247	1.54969	0.121216	0.3236	61.2715	1.58301	0.45079	3.51164	0.000445356	0.00633589	82.7952	1.07217	0.376221	2.84985	0.00437392	0.0410909
ENSG00000199023.3	MIR339	4.36731	2.21956	1.22972	1.80493	0.0710854	0.230643	12.4772	2.97194	0.887941	3.347	0.000816915	0.0102209	18.7297	3.40991	0.777599	4.38518	1.1589e-05	0.00036064
ENSG00000201684.1	RN7SKP239	3.03741	1.53644	1.41083	1.08903	0.276141	0.527093	6.23436	2.3553	1.10326	2.13486	0.0327727	NA	2.13279	4.22887	2.03977	2.07321	0.0381526	NA
ENSG00000203280.4	CTA-221G9.12	7.73133	1.58797	0.882396	1.79962	0.0719212	0.232569	14.5844	2.96501	0.833981	3.55524	0.000377631	0.0055702	14.1262	1.94872	0.771148	2.52704	0.0115028	0.0832184
ENSG00000203896.9	LIME1	35.0498	0.619533	0.406332	1.5247	0.127335	0.332891	32.0403	1.59648	0.487251	3.27651	0.00105098	0.0124939	55.9542	1.17121	0.415721	2.81729	0.00484306	0.0443941
ENSG00000204277.1	RP11-219G17.4	43.9216	0.93941	0.39187	2.39725	0.0165185	0.0825005	59.2843	1.49664	0.356878	4.19368	2.74459e-05	0.000628307	95.6719	1.80265	0.32189	5.60022	2.14083e-08	1.40004e-06
ENSG00000204653.9	ASPDH	15.8283	0.768433	0.599276	1.28227	0.199748	0.438521	15.3447	1.68423	0.742393	2.26865	0.0232898	0.122093	24.1144	2.98957	0.727973	4.10671	4.01331e-05	0.00101881
ENSG00000205090.8	TMEM240	31.1928	0.485112	0.429408	1.12972	0.258593	0.506797	43.4763	1.38634	0.392838	3.52903	0.000417087	0.00600191	70.9662	1.10512	0.339504	3.25509	0.00113356	0.0150692
ENSG00000205959.3	RP11-689P11.2	29.0451	0.292143	0.44889	0.650811	0.515168	0.738644	24.8384	1.32692	0.551182	2.40742	0.0160659	0.094847	23.281	1.21933	0.554909	2.19735	0.0279952	0.149956
ENSG00000205971.2	AC074389.6	5.58246	2.17193	1.24854	1.73958	0.0819334	0.253348	9.2319	2.92026	0.974598	2.99638	0.00273208	0.0260354	11.3625	3.63503	1.02446	3.54823	0.000387829	0.00658648
ENSG00000207563.1	MIR23B	5.80786	1.99599	1.10738	1.80244	0.0714764	0.231564	7.1156	3.65563	1.2441	2.93837	0.00329942	0.0300003	8.53438	1.84411	0.940585	1.9606	0.0499261	0.216848
ENSG00000207744.1	MIR10B	0.92648	3.07758	2.58826	1.18905	0.234419	NA	173.085	2.08565	0.277894	7.50521	6.13323e-14	7.97758e-12	133.167	1.55226	0.316629	4.90246	9.46452e-07	4.28406e-05
ENSG00000207751.2	MIR130B	113.631	0.797807	0.225392	3.53964	0.000400676	0.00419648	102.307	1.18305	0.267648	4.42016	9.86261e-06	0.00026271	137.226	1.40122	0.244151	5.73916	9.51474e-09	6.70254e-07
ENSG00000207955.4	MIR219A2	2421.42	0.689484	0.087748	7.85755	3.91711e-15	3.14246e-13	2221.03	1.43834	0.109365	13.1517	1.66339e-39	1.38831e-36	2826.09	1.4026	0.164061	8.54927	1.23873e-17	4.3771e-15
ENSG00000207995.1	MIR325	67.0188	0.743912	0.330955	2.24777	0.0245907	0.110728	21.5005	1.37219	0.669772	2.04874	0.0404878	0.176845	22.3806	1.27589	0.576155	2.21448	0.0267955	0.145739
ENSG00000210127.1	MT-TA	1048.36	1.56613	0.840368	1.86362	0.0623751	0.211284	970.337	2.79939	0.176595	15.852	1.36155e-56	2.27277e-53	1468.52	3.86936	0.187245	20.6647	7.19839e-95	1.57702e-90
ENSG00000213904.8	LIPE-AS1	83.7478	0.957768	0.278668	3.43695	0.000588308	0.00577457	99.9537	1.32238	0.268205	4.93048	8.20263e-07	2.97119e-05	102.891	1.17116	0.359064	3.2617	0.00110745	0.0148482
ENSG00000214188.9	ST7-OT4	53.7588	0.698285	0.337603	2.06836	0.0386059	0.152332	52.689	1.64713	0.375853	4.38239	1.17385e-05	0.000304184	69.9434	1.3933	0.390284	3.56996	0.00035704	0.0061688
ENSG00000214279.12	SCART1	86.6619	0.96991	0.27645	3.50845	0.000450729	0.00462694	70.0881	1.16633	0.304172	3.83446	0.00012584	0.00226318	108.929	1.76988	0.341636	5.18061	2.21163e-07	1.14816e-05
ENSG00000215156.5	RP11-1023L17.2	23.5417	0.458949	0.594635	0.771817	0.440223	0.68198	25.7013	1.60857	0.557835	2.8836	0.00393153	0.0342551	21.126	1.4684	0.668965	2.19503	0.0281615	0.150626
ENSG00000216195.3	MIR941-4	7.07488	1.60202	0.929073	1.72433	0.0846491	0.257696	15.0811	4.76486	1.0281	4.63465	3.57537e-06	0.000110182	21.432	1.61746	0.703436	2.29938	0.0214835	0.125913
ENSG00000220771.2	BOLA2P3	6.44107	1.43384	0.992377	1.44486	0.148498	0.367538	7.3339	2.5894	1.08438	2.3879	0.0169451	0.0984419	11.323	2.24096	0.847252	2.64497	0.00816979	0.0648257
ENSG00000221227.1	MIR1305	58.1953	0.846366	0.338132	2.50306	0.0123124	0.0664848	25.6708	1.11574	0.497265	2.24376	0.024848	0.127951	25.4516	1.39969	0.634937	2.20446	0.0274923	0.148338
ENSG00000221650.1	MIR1267	15.3598	1.17701	0.620702	1.89626	0.0579257	0.201027	13.2331	1.67243	0.75099	2.22697	0.0259493	0.131893	7.19067	2.33472	1.05123	2.22093	0.0263556	0.143918
ENSG00000223584.1	TVP23CP1	56.1022	0.974013	0.333803	2.91793	0.00352362	0.0252999	32.6517	1.31168	0.438402	2.99196	0.00277197	0.0263153	31.8597	1.39221	0.547171	2.54438	0.0109472	0.0801304
ENSG00000224079.1	AC091729.7	3.98378	0.465997	1.26588	0.368122	0.712782	0.864675	9.84705	2.32471	0.906763	2.56375	0.0103548	0.069417	8.14231	2.00246	0.964125	2.07697	0.0378047	0.181908
ENSG00000224460.1	RP11-439L18.2	7.63814	1.40363	0.945073	1.48521	0.137489	0.350439	11.1555	2.12004	0.861221	2.46166	0.0138295	0.0857482	12.6334	1.94217	0.781587	2.4849	0.0129586	0.0895719
ENSG00000224574.1	COL18A1-AS2	1.04195	2.02259	2.54078	0.79605	0.426003	NA	4.99684	4.66084	1.5748	2.95964	0.00307999	NA	4.80837	5.40923	1.62654	3.32561	0.000882238	0.0124697
ENSG00000225138.7	CTD-2228K2.7	346.465	0.953512	0.151035	6.31319	2.73346e-10	1.1945e-08	328.301	1.30995	0.179793	7.28586	3.19614e-13	3.81083e-11	497.993	1.45448	0.193415	7.51999	5.47783e-14	1.09099e-11
ENSG00000225177.5	RP11-390P2.4	76.8922	0.736753	0.27464	2.68261	0.00730494	0.0450238	56.7434	1.54535	0.360972	4.28107	1.85996e-05	0.000452695	79.9728	1.72017	0.328781	5.23198	1.67706e-07	9.00518e-06
ENSG00000225345.3	SNX18P3	44.0669	0.791594	0.367522	2.15387	0.0312506	0.131598	51.5063	1.23031	0.420234	2.92767	0.00341514	0.0308843	57.7973	1.45841	0.376147	3.87724	0.000105648	0.00231112
ENSG00000225828.1	FAM229A	99.6057	0.852586	0.25039	3.40504	0.000661552	0.00638621	89.1524	1.35063	0.288121	4.68773	2.76257e-06	8.88233e-05	129.557	1.37882	0.267095	5.16229	2.43943e-07	1.25453e-05
ENSG00000226091.7	LINC00937	66.606	0.62917	0.324565	1.9385	0.0525622	0.188611	29.3027	1.22391	0.482773	2.53517	0.0112392	0.0737171	40.7718	1.03043	0.424674	2.42641	0.0152492	0.0996655
ENSG00000226450.2	CYP2D8P	27.841	0.562252	0.450174	1.24896	0.211678	0.454183	20.5457	1.65448	0.577953	2.86265	0.00420114	0.0358985	25.4152	1.32025	0.57931	2.27901	0.0226664	0.130403
ENSG00000226648.1	PLCG1-AS1	35.2795	0.12033	0.405896	0.296455	0.766883	0.894597	43.1898	1.23831	0.428012	2.89316	0.00381392	0.0335289	47.8499	1.3637	0.414054	3.29353	0.00098937	0.0136663
ENSG00000227165.7	WDR11-AS1	76.9251	0.787147	0.277051	2.84116	0.00449494	0.0308167	38.8127	1.14695	0.412883	2.77792	0.00547084	0.0435905	44.8693	1.05961	0.464721	2.2801	0.0226018	0.1301
ENSG00000227512.1	RP11-413M3.4	3.9184	0.354819	1.29279	0.274461	0.783731	0.90433	7.93612	2.67524	1.02545	2.60884	0.00908505	0.0634086	4.71164	3.52722	1.60151	2.20243	0.0276351	0.14876
ENSG00000227543.4	SPAG5-AS1	16.7296	1.02271	0.588483	1.73788	0.0822319	0.253846	20.9857	1.33561	0.558704	2.39056	0.0168228	0.0979304	20.5399	1.23526	0.619928	1.99258	0.0463072	0.206283
ENSG00000228222.1	AC074363.1	85.8924	0.682773	0.268348	2.54435	0.0109481	0.0608876	82.7732	1.37124	0.297817	4.6043	4.1386e-06	0.000123917	102.094	1.23414	0.271494	4.54575	5.47402e-06	0.000189755
ENSG00000228808.1	HMGB3P4	78.7535	0.921568	0.280377	3.28688	0.00101303	0.00906899	66.7747	1.1051	0.340957	3.24116	0.00119043	0.0136885	59.6199	1.48604	0.414374	3.58624	0.000335479	0.00589389
ENSG00000229848.1	RP13-766D20.2	9.11038	1.35972	0.848224	1.60302	0.10893	0.302772	24.8216	2.06959	0.561634	3.68495	0.000228752	0.00371022	29.474	2.47198	0.571678	4.32408	1.53168e-05	0.000451718
ENSG00000229851.1	ARSD-AS1	14.7137	0.913754	0.621251	1.47083	0.141337	0.356326	13.4874	1.98173	0.798007	2.48335	0.0130153	0.0818297	16.7563	1.85469	0.667647	2.77795	0.0054703	0.0485786
ENSG00000230454.1	U73166.2	29.3156	0.892941	0.441218	2.02381	0.0429897	0.164089	39.3706	1.02523	0.398575	2.57224	0.0101041	0.0681928	50.2694	1.39742	0.399062	3.50175	0.000462214	0.0076424
ENSG00000230699.2	RP11-54O7.1	121.746	0.851718	0.237765	3.58219	0.000340732	0.00367188	70.5841	1.35563	0.346523	3.91209	9.15014e-05	0.00174392	116.545	1.88861	0.33196	5.68927	1.27583e-08	8.68042e-07
ENSG00000230982.1	DSTNP1	10.8119	1.46219	0.77924	1.87643	0.0605956	0.207453	17.3716	1.5711	0.616876	2.54687	0.0108693	0.0720996	13.1585	1.87158	0.774525	2.41643	0.0156736	0.101292
ENSG00000231194.1	FARP1-AS1	4.79419	0.991278	1.1869	0.83518	0.403616	0.652462	8.6553	2.42983	1.0021	2.42473	0.0153197	0.0918766	7.86003	2.70245	1.06859	2.52899	0.0114393	0.0829289
ENSG00000231240.1	KLF2P1	0.725889	0.0226424	3.12091	0.00725506	0.994211	NA	6.96598	3.16465	1.12703	2.80795	0.00498576	0.0407965	8.73367	6.25431	1.46824	4.25972	2.04679e-05	0.000582352
ENSG00000231728.3	LL0XNC01-116E7.2	201.855	0.889778	0.176782	5.0332	4.82361e-07	1.13814e-05	80.1712	1.01667	0.350527	2.90041	0.0037268	0.0330756	90.3784	1.33171	0.296172	4.4964	6.91135e-06	0.000230112
ENSG00000231851.5	UTAT33	14.6539	0.726512	0.625334	1.1618	0.245317	0.493465	13.7939	2.43154	0.731721	3.32304	0.000890426	0.0109693	13.3127	1.73432	0.747004	2.3217	0.020249	0.121107
ENSG00000232906.1	RP11-746P2.3	90.1561	0.943804	0.26437	3.57001	0.000356964	0.00381599	44.9924	1.10271	0.377193	2.92347	0.00346158	0.0311355	36.1529	1.0546	0.473262	2.22837	0.0258556	0.142394
ENSG00000233052.1	RP11-398B16.2	4.45958	1.84224	1.19216	1.5453	0.122274	0.325067	4.54674	4.51091	1.59395	2.83002	0.00465456	NA	3.17259	4.79711	1.80411	2.65898	0.00783766	NA
ENSG00000233138.1	RP1-67K17.3	7.4598	1.34962	0.966921	1.39579	0.162778	0.388478	13.1598	2.70776	0.840363	3.22213	0.00127242	0.0144326	19.4488	2.58243	0.685879	3.76513	0.000166462	0.00337984
ENSG00000234432.4	RP11-1275H24.1	41.7985	0.394973	0.393044	1.00491	0.314942	0.569102	49.6414	1.2828	0.359402	3.56926	0.000357991	0.00534244	66.8564	1.57631	0.352313	4.47417	7.6708e-06	0.000251952
ENSG00000236829.9	Z97634.3	22.2203	0.915665	0.513973	1.78154	0.0748237	0.238596	27.2749	1.08101	0.510992	2.11551	0.0343862	0.158854	32.5605	1.51041	0.493313	3.06177	0.00220034	0.0247459
ENSG00000236886.2	AC007563.5	31.5448	-0.0346529	0.461389	-0.0751057	0.940131	0.975482	23.3661	1.21983	0.556652	2.19137	0.0284253	0.140036	31.3148	1.4305	0.497702	2.8742	0.0040505	0.0389033
ENSG00000237517.9	DGCR5	211.336	0.658512	0.172794	3.81096	0.000138425	0.0016957	226.513	1.28704	0.187196	6.87537	6.18311e-12	5.84216e-10	313.637	1.28688	0.192227	6.69458	2.16286e-11	2.72322e-09
ENSG00000237938.5	RP11-288I21.1	11.161	0.724894	0.725961	0.99853	0.318022	0.572303	17.5072	1.88634	0.65311	2.88824	0.0038741	0.0338578	10.0662	1.90434	0.910514	2.0915	0.036483	0.177615
ENSG00000239569.3	KMT2E-AS1	92.7926	0.874848	0.25023	3.49618	0.000471971	0.00481192	65.0211	1.07267	0.327967	3.27067	0.00107291	0.0126569	87.8442	1.4844	0.324624	4.57267	4.8154e-06	0.000171825
ENSG00000241158.5	ADAMTS9-AS1	3.67277	1.86661	1.34815	1.38457	0.166184	0.393393	17.3656	2.09043	0.692805	3.01734	0.00255004	0.024784	16.5193	1.51673	0.701584	2.16186	0.030629	0.159085
ENSG00000241878.10	PISD	342.179	0.720082	0.145841	4.93745	7.91514e-07	1.76092e-05	367.782	1.03445	0.164158	6.30155	2.9469e-10	2.13874e-08	513	1.28941	0.188859	6.82739	8.64759e-12	1.2067e-09
ENSG00000243155.1	RP11-46A10.5	25.1959	0.897517	0.46755	1.91962	0.054906	0.193839	24.8836	1.5054	0.568055	2.6501	0.00804683	0.0576488	37.0127	1.72935	0.541664	3.19266	0.00140967	0.0177897
ENSG00000244513.6	CTD-2013N24.2	18.3591	0.669733	0.545577	1.22757	0.219608	0.463518	23.8766	1.51588	0.524024	2.89276	0.00381871	0.0335347	19.3635	1.9176	0.672784	2.85024	0.00436863	0.0410909
ENSG00000248489.1	CTD-2007H13.3	30.4413	0.603093	0.440077	1.37043	0.170554	0.400025	25.7692	1.24752	0.526695	2.36858	0.0178565	0.101962	23.7216	1.41613	0.552773	2.56186	0.0104114	0.0773202
ENSG00000249388.1	RP11-834C11.6	NA	NA	NA	NA	NA	NA	8.16733	2.33392	1.17497	1.98636	0.0469934	0.195661	6.42104	2.90699	1.20228	2.41789	0.015611	0.101125
ENSG00000251143.1	RP11-849H4.4	173.539	0.632772	0.18547	3.41172	0.000645551	0.00625421	207.656	1.4566	0.299029	4.87111	1.10972e-06	3.90665e-05	223.889	1.27267	0.279094	4.56002	5.11499e-06	0.00018016
ENSG00000253347.1	CTD-2026D20.2	27.8184	0.81131	0.477983	1.69736	0.0896282	0.267699	24.725	1.90928	0.608822	3.13602	0.00171257	0.0181794	30.3019	1.63623	0.568956	2.87585	0.00402943	0.0388029
ENSG00000253477.5	RP11-1C8.4	31.1051	0.640721	0.47003	1.36315	0.172836	0.403209	20.7924	1.23892	0.582622	2.12646	0.0334653	0.156184	26.7968	1.21156	0.585392	2.06965	0.0384851	0.184009
ENSG00000253764.1	RP11-439C15.4	12.5682	1.26	0.672303	1.87415	0.0609099	0.207999	15.3398	1.64675	0.668226	2.46436	0.013726	0.0852014	17.6776	1.7907	0.774149	2.31313	0.0207157	0.122808
ENSG00000254901.7	BORCS8	111.083	0.586042	0.2598	2.25575	0.0240866	0.109051	109.844	1.14197	0.257437	4.43594	9.16718e-06	0.000246812	140.846	1.21341	0.279259	4.34509	1.39217e-05	0.000417804
ENSG00000255108.1	AP006621.8	3.23515	2.13927	1.44497	1.4805	0.13874	0.35272	21.1979	2.79117	0.628089	4.44391	8.83377e-06	0.000238798	29.5463	3.94728	0.657143	6.00673	1.89299e-09	1.58895e-07
ENSG00000255182.2	CTD-2517M22.14	81.7689	0.830595	0.289128	2.87276	0.00406902	0.0285075	122.447	1.2767	0.238435	5.3545	8.57916e-08	3.9878e-06	174.217	1.59446	0.271803	5.86624	4.45801e-09	3.4149e-07
ENSG00000256164.1	CCND2-AS1	18.3689	0.904877	0.609878	1.4837	0.137888	0.351204	14.956	2.02274	0.730643	2.76843	0.00563265	0.0444553	16.0327	1.55439	0.728607	2.13337	0.0328948	0.166557
ENSG00000256197.1	TSPAN9-IT1	3.45542	2.29607	1.42417	1.61222	0.106915	0.298745	9.29484	2.7104	0.902851	3.00204	0.00268177	0.0256536	8.65677	1.98978	0.94519	2.10516	0.035277	0.174065
ENSG00000257178.4	MIR10A	0.384109	-2.31647	3.97145	-0.58328	0.559705	NA	32.1852	2.73207	0.492736	5.54469	2.94478e-08	1.54416e-06	41.5661	3.22191	0.616305	5.22778	1.71559e-07	9.18953e-06
ENSG00000257553.1	RP11-603J24.17	10.8148	1.25068	0.76564	1.63351	0.102362	0.290492	13.195	2.12131	0.739725	2.86771	0.00413459	0.0354538	12.0354	2.03093	0.988657	2.05423	0.0399538	0.187754
ENSG00000258048.1	RP11-530C5.1	6.5714	1.9243	1.00129	1.92182	0.054629	0.193362	11.1014	1.6945	0.775716	2.18443	0.0289306	0.141689	7.982	2.9455	1.12438	2.61966	0.00880163	0.0685726
ENSG00000259460.1	RP11-128A17.1	14.8935	1.06083	0.700077	1.51531	0.129695	0.336638	13.6118	2.32168	0.83646	2.7756	0.00550997	0.0437977	13.2149	2.34067	0.778685	3.00593	0.00264772	0.0283878
ENSG00000259603.1	CTD-2012M11.3	8.9186	0.937242	0.818486	1.14509	0.252171	0.500305	18.6395	2.54061	0.700589	3.62639	0.000287411	0.00445254	15.213	1.99392	0.878353	2.27007	0.0232033	0.132345
ENSG00000259757.1	RP11-129I19.2	4.94817	1.41633	1.0866	1.30345	0.192422	0.429142	9.43276	2.12866	0.854159	2.49211	0.0126985	0.0802918	7.34758	2.25286	1.09128	2.06442	0.0389782	0.185192
ENSG00000259762.1	RP11-158M2.4	26.9479	0.43413	0.49239	0.881679	0.377951	0.629918	15.7109	1.67996	0.750852	2.23741	0.0252596	0.129141	27.9415	1.3607	0.559434	2.43229	0.0150038	0.0987035
ENSG00000259780.3	RP11-304L19.12	7.03191	1.79369	0.942341	1.90343	0.0569839	0.198889	10.7355	2.94382	0.925485	3.18084	0.00146846	0.0161442	20.3275	3.06085	0.701367	4.36412	1.27633e-05	0.000388358
ENSG00000259952.1	AC009133.15	12.8328	0.862146	0.746455	1.15499	0.248096	0.496428	13.224	1.45547	0.711398	2.04592	0.0407638	0.177663	20.9375	1.61931	0.601589	2.69172	0.0071085	0.0585462
ENSG00000260166.1	RP11-863P13.6	1.09935	0.967713	2.3034	0.420123	0.674395	NA	2.29258	4.56983	1.99532	2.29027	0.0220054	NA	3.7244	5.01989	1.782	2.817	0.00484742	NA
ENSG00000260259.1	RP11-368I7.4	6.85588	1.1756	0.988392	1.18941	0.234279	0.481867	7.81472	3.01746	1.14256	2.64097	0.00826683	0.0588879	16.7966	1.60023	0.753304	2.12428	0.0336468	0.169047
ENSG00000260279.2	AC137932.5	9.72099	0.927239	0.746288	1.24247	0.214064	0.457158	13.5692	1.50179	0.717357	2.09351	0.036304	0.164377	8.82323	1.79435	0.895846	2.00296	0.0451812	0.203042
ENSG00000260597.1	AC012531.25	1.94576	-0.536026	1.72042	-0.311568	0.755369	NA	143.137	2.73629	0.353608	7.7382	1.0083e-14	1.4851e-12	209.421	2.84796	0.334909	8.50367	1.83691e-17	6.19123e-15
ENSG00000260671.2	RP11-278A23.2	15.1425	1.13924	0.62751	1.8155	0.0694473	0.227111	11.2646	2.50337	0.871247	2.87332	0.00406181	0.0349945	12.7872	1.78533	0.795891	2.24319	0.0248847	0.138404
ENSG00000261532.1	RP11-304L19.8	5.59732	1.20116	1.10754	1.08453	0.278131	0.529021	8.69121	2.20546	0.949815	2.32198	0.0202338	0.111011	14.698	2.79276	0.768389	3.63456	0.000278453	0.00505833
ENSG00000261546.1	CTD-2555A7.3	5.69001	0.672952	0.973852	0.69102	0.489553	0.719813	8.43555	2.55093	0.941009	2.71084	0.00671128	0.050768	6.6311	2.29779	1.10748	2.07479	0.0380059	0.182435
ENSG00000262223.6	RP11-1055B8.3	45.8181	0.842139	0.374661	2.24774	0.0245928	0.110728	62.4224	1.88423	0.366626	5.1394	2.75622e-07	1.17218e-05	69.9178	1.76039	0.42446	4.14737	3.36318e-05	0.000884522
ENSG00000263278.2	CH17-351M24.1	9.34631	-0.633389	0.863389	-0.733607	0.463188	0.700517	17.4305	1.36807	0.684572	1.99842	0.0456708	0.192272	36.4684	2.82893	0.613084	4.61427	3.9448e-06	0.000145004
ENSG00000263790.1	MIR4473	5.91186	1.72123	1.02735	1.67541	0.0938544	0.275816	12.7367	1.46346	0.730153	2.00431	0.0450364	0.190362	16.6936	1.58707	0.6852	2.31621	0.0205469	0.122312
ENSG00000264357.1	MIR4648	0.726317	2.76902	3.03544	0.912229	0.361648	NA	3.4215	4.09049	1.70589	2.39785	0.0164914	NA	8.38409	2.71066	1.03375	2.62217	0.00873718	0.068216
ENSG00000264429.1	MIR3183	2.16762	3.21553	1.86966	1.71985	0.0854603	NA	4.23137	2.88148	1.45463	1.9809	0.0476029	NA	5.30374	5.54401	1.60096	3.46293	0.000534324	0.00849489
ENSG00000264474.1	MIR4656	1.46607	3.76653	2.17362	1.73284	0.083124	NA	2.02263	4.38821	2.05828	2.13198	0.0330089	NA	2.6204	4.51288	2.15286	2.09622	0.0360624	NA
ENSG00000264943.1	SH3GL1P2	28.3524	0.711882	0.469364	1.5167	0.129344	0.336083	24.7797	1.38228	0.613676	2.25245	0.0242937	0.125971	35.1032	1.72855	0.547402	3.15773	0.00159001	0.0194494
ENSG00000265539.1	MIR3164	7.07204	1.85642	0.966884	1.92	0.0548578	0.193783	12.8258	2.64396	0.823657	3.21003	0.00132723	0.0149274	17.7884	3.82877	0.84738	4.51836	6.23216e-06	0.000211027
ENSG00000265688.1	MAFG-AS1	45.5225	0.2751	0.376875	0.729949	0.465422	0.701959	56.1972	1.08303	0.349927	3.09502	0.00196797	0.0202564	63.3005	1.08342	0.363527	2.98029	0.00287974	0.0301142
ENSG00000265828.1	MIR3939	11.7961	1.11807	0.719417	1.55413	0.120153	0.322167	10.0802	2.25435	0.871585	2.58649	0.00969582	0.066263	18.8174	2.69164	0.724022	3.71762	0.00020111	0.00396216
ENSG00000266668.1	MIR5692C2	14.3864	1.30167	0.678381	1.91879	0.0550107	0.194094	6.7747	2.09461	1.05201	1.99105	0.0464749	0.194594	10.3543	1.72886	0.843231	2.05028	0.0403372	0.188827
ENSG00000266897.1	AC005546.2	8.96108	1.42418	0.890516	1.59928	0.109759	0.304278	11.1317	1.82301	0.802447	2.27181	0.0230979	0.121437	9.53477	3.60339	1.23669	2.91374	0.00357124	0.0353861
ENSG00000267030.1	CTB-50L17.7	28.3465	0.899163	0.463439	1.9402	0.0523557	0.188179	30.5735	1.26123	0.502209	2.51136	0.0120267	0.077249	33.7892	1.08158	0.488832	2.21258	0.0269269	0.146308
ENSG00000267078.1	RP11-666A8.9	13.5927	0.85136	0.660463	1.28903	0.197386	0.435371	12.7154	1.72924	0.735017	2.35265	0.0186399	0.105251	20.1917	1.6638	0.628218	2.64845	0.00808624	0.064396
ENSG00000267283.1	AC005306.3	34.1304	0.819741	0.416515	1.96809	0.0490574	0.179977	34.5069	1.40463	0.440923	3.18567	0.00144421	0.0159493	52.9394	2.02422	0.391247	5.17376	2.29432e-07	1.18268e-05
ENSG00000267778.1	AC004221.2	8.76422	1.33539	0.833137	1.60284	0.10897	0.30285	10.848	2.74961	0.865573	3.17663	0.00148995	0.0163357	17.0547	3.79173	0.833832	4.54735	5.4325e-06	0.000188913
ENSG00000267871.5	CTC-444N24.6	30.7322	0.832468	0.489209	1.70166	0.0888192	0.265844	33.4877	1.32867	0.449352	2.95685	0.00310801	0.0286818	33.449	1.23748	0.461426	2.68186	0.00732132	0.0597154
ENSG00000268047.1	AC018766.6	7.34928	0.276058	0.940509	0.293519	0.769125	0.896173	9.93004	1.92748	0.888506	2.16935	0.0300558	0.145422	10.2101	1.91772	0.921571	2.08092	0.037441	0.180673
ENSG00000268069.2	RP5-1057I20.4	10.0477	1.39919	0.792753	1.76498	0.0775674	0.243873	14.5746	2.05469	0.698406	2.94197	0.00326127	0.0297208	17.0098	2.12453	0.723417	2.9368	0.00331623	0.0334733
ENSG00000268858.2	RP4-591C20.9	219.746	0.630422	0.175461	3.59294	0.000326966	0.00354037	191.001	1.07977	0.201045	5.37079	7.83927e-08	3.7035e-06	282.065	1.21727	0.207585	5.86399	4.51876e-09	3.4374e-07
ENSG00000269583.1	L34079.4	9.8147	0.727238	0.743034	0.978741	0.327708	0.582291	20.4442	1.50457	0.614775	2.44735	0.014391	0.0880628	21.0842	1.6852	0.654258	2.57573	0.0100028	0.0754532
ENSG00000269858.5	EGLN2	245.707	0.859371	0.164944	5.21008	1.8876e-07	4.8452e-06	268.77	1.03745	0.191842	5.40783	6.37928e-08	3.05702e-06	373.867	1.34527	0.225853	5.95641	2.57836e-09	2.06156e-07
ENSG00000269890.1	RP5-1139B12.2	34.8655	0.597603	0.396277	1.50804	0.131543	0.340024	58.3444	1.37147	0.368546	3.72129	0.000198206	0.00330031	56.2018	1.14777	0.371576	3.08892	0.00200883	0.02309
ENSG00000270540.1	RP11-785G17.1	211.532	0.939898	0.170572	5.51026	3.58305e-08	1.07232e-06	99.1824	1.02061	0.278672	3.66241	0.000249849	0.00397516	85.1277	1.2182	0.331746	3.67209	0.000240574	0.00451242
ENSG00000271414.1	RP11-751K21.1	13.0308	1.19524	0.669242	1.78597	0.0741049	0.237402	9.25876	2.28019	0.881148	2.58775	0.00966063	0.0661354	13.1757	1.46843	0.748722	1.96124	0.0498505	0.216777
ENSG00000271899.1	MIR4466	6.13679	1.79976	0.997002	1.80518	0.0710471	0.230603	8.52215	2.80464	1.00202	2.79899	0.00512627	0.041657	11.7316	3.59633	1.01685	3.53673	0.000405113	0.00684816
ENSG00000272161.1	RP4-713A8.1	0.687627	1.23431	2.92054	0.422631	0.672565	NA	2.63773	3.71395	1.86069	1.996	0.0459334	NA	4.16056	3.27473	1.55714	2.10305	0.0354618	0.174703
ENSG00000272543.1	MIR4787	13.8799	0.904866	0.69481	1.30232	0.192807	0.429622	13.679	1.38191	0.694035	1.99112	0.0464672	0.194594	30.8493	1.41417	0.5166	2.73747	0.00619146	0.0530266
ENSG00000272754.1	AL133245.2	13.0688	0.661223	0.688657	0.960163	0.336973	0.591167	15.3488	1.25926	0.628743	2.00283	0.0451959	0.19087	23.1457	1.2018	0.611654	1.96484	0.0494331	0.215587
ENSG00000272933.1	RP11-47A8.5	43.1432	0.831241	0.368457	2.25601	0.0240702	0.109013	36.6899	1.16755	0.472773	2.46959	0.013527	0.0842272	40.7578	1.19199	0.450446	2.64625	0.00813888	0.0646507
ENSG00000273036.2	FAM95C	12.8512	0.900529	0.719089	1.25232	0.210454	0.452765	21.2813	1.31615	0.551716	2.38556	0.0170532	0.0988506	29.66	2.04613	0.573542	3.56754	0.000360351	0.00620642
ENSG00000273084.1	RP11-1275H24.3	54.7058	0.957223	0.333515	2.8701	0.00410341	0.0287036	44.5028	1.31658	0.416257	3.1629	0.00156205	0.0169682	72.7732	1.64835	0.36928	4.4637	8.05561e-06	0.000263407
ENSG00000274026.1	FAM27E3	94.1402	0.406642	0.269324	1.50986	0.131079	0.339216	72.7618	1.62905	0.342892	4.75092	2.02489e-06	6.72671e-05	113.734	1.72937	0.288254	5.99947	1.97965e-09	1.64906e-07
ENSG00000274737.1	RP5-1057I20.6	6.31723	1.3492	0.947858	1.42342	0.154616	0.376011	7.05308	2.78856	1.07269	2.59959	0.00933352	0.0646593	8.8894	1.98251	0.961787	2.06128	0.0392763	0.185926
ENSG00000274833.1	RP11-1055B8.10	2.13318	1.34905	1.77708	0.759136	0.447771	NA	8.31277	3.8764	1.1621	3.33568	0.000850914	0.0105999	11.8306	2.71992	0.856474	3.17572	0.00149466	0.0185524
ENSG00000275493.1	FAM27D1	1.37346	1.2967	2.27397	0.570234	0.568519	NA	5.07239	2.69034	1.25647	2.14119	0.0322591	NA	4.45219	4.25725	1.70595	2.49553	0.0125771	0.0881124
ENSG00000275516.1	RP11-353N14.7	8.9108	1.00433	0.814082	1.2337	0.217315	0.460786	10.2047	2.29864	0.913842	2.51535	0.0118913	0.0767378	14.0659	1.98507	0.794228	2.49937	0.0124415	0.0876428
ENSG00000275842.1	MIR941-5	9.34569	0.281596	0.778055	0.361922	0.71741	0.867597	10.7775	2.51385	0.825001	3.04709	0.00231065	0.0229473	19.7703	2.41852	0.685803	3.52655	0.000421011	0.00708955
ENSG00000276101.1	RP11-455O6.8	15.8582	0.528612	0.587692	0.899472	0.368402	0.621107	21.7163	1.32433	0.595125	2.2253	0.0260614	0.132324	32.1967	1.01545	0.493252	2.05868	0.0395253	0.186571
ENSG00000276916.1	RP11-230F18.6	89.0461	0.904071	0.255513	3.53827	0.000402765	0.00421507	52.9202	1.1244	0.404938	2.77672	0.00549102	0.0436644	48.0667	2.38518	0.473546	5.03685	4.73258e-07	2.29384e-05
ENSG00000277010.1	RP11-616M22.12	7.75218	1.53704	0.894254	1.7188	0.0856506	0.259804	7.63125	1.91053	0.951828	2.00722	0.044726	0.18943	14.2021	2.34329	0.8193	2.86011	0.0042349	0.0401593
ENSG00000277449.1	CEBPB-AS1	19.0229	0.476108	0.553592	0.860036	0.389769	0.640284	17.4354	1.20563	0.594477	2.02806	0.0425542	0.182564	25.9394	1.58427	0.565013	2.80395	0.00504812	0.0458137
ENSG00000277459.1	RP11-732A21.3	25.8775	0.719515	0.469122	1.53375	0.125092	0.32961	21.0267	1.68698	0.607475	2.77704	0.00548568	0.0436644	27.1086	1.52757	0.603826	2.52981	0.0114123	0.0827883
ENSG00000277597.1	RP11-961A15.3	31.2842	0.936998	0.427253	2.19307	0.0283021	0.122266	40.2403	1.80683	0.495838	3.64399	0.000268439	0.00420086	30.4801	1.48824	0.585185	2.5432	0.0109843	0.0803219
ENSG00000277942.1	MIR8075	4.93152	1.17158	1.16039	1.00965	0.312664	0.566879	5.99177	2.56204	1.09526	2.33921	0.0193244	NA	7.27662	2.23099	1.06807	2.08881	0.036725	0.178522
ENSG00000277959.1	RP11-45A17.2	27.2243	0.951763	0.511724	1.85992	0.0628975	0.212545	22.3619	1.83926	0.566691	3.24562	0.00117196	0.0135305	19.4608	1.46705	0.604562	2.42663	0.0152396	0.0996444
ENSG00000278716.1	LA16c-352F7.1	4.87242	1.68725	1.15419	1.46184	0.143785	0.360301	21.7655	1.98159	0.655007	3.0253	0.0024839	0.0242944	22.9612	2.57955	0.718526	3.59005	0.000330614	0.00581774
ENSG00000278949.1	RP11-46H11.11	61.6678	0.635801	0.351196	1.81039	0.0702356	0.228907	41.4719	1.40583	0.456804	3.07753	0.00208724	0.0212231	59.1056	2.08287	0.409422	5.08735	3.63098e-07	1.78884e-05
ENSG00000279147.1	RP11-271K21.12	40.9584	0.641089	0.374794	1.71051	0.0871713	0.262969	42.1	1.50611	0.490065	3.07329	0.00211716	0.0214294	69.1794	1.65286	0.41966	3.93857	8.19698e-05	0.00187257
ENSG00000279387.1	CTC-525D6.3	1.69055	0.922218	2.1714	0.424712	0.671047	NA	4.30453	4.43916	1.60296	2.76935	0.00561679	NA	8.78567	2.37578	1.03418	2.29725	0.0216043	0.12635
ENSG00000279569.1	RP11-394B2.1	20.6901	0.838767	0.512671	1.63607	0.101825	0.289645	32.3115	1.33778	0.451925	2.96019	0.00307451	0.0284854	42.6683	1.7203	0.44071	3.90346	9.48256e-05	0.00211767
ENSG00000279653.1	LLNLR-304A6.1	5.66094	1.15987	1.02613	1.13034	0.258333	0.506581	5.71662	3.24863	1.27297	2.552	0.0107106	NA	10.6211	2.03709	0.874774	2.3287	0.0198748	0.119478
ENSG00000279799.1	AC006077.3	14.3936	0.247695	0.621355	0.398638	0.69016	0.850711	13.0392	1.75105	0.698577	2.5066	0.01219	0.0780213	20.5409	1.33083	0.63868	2.08373	0.0371851	0.179954
ENSG00000280311.1	RP13-554M15.5	9.93008	0.0713674	0.767758	0.0929556	0.925939	0.97016	17.5849	1.78028	0.637655	2.79192	0.00523963	0.0422355	17.3562	3.38084	0.817819	4.13398	3.56542e-05	0.000928789
ENSG00000280351.2	CTD-2561B21.8	42.1105	0.962228	0.374475	2.56954	0.0101834	0.0576286	49.1529	1.25712	0.428351	2.9348	0.00333767	0.0302931	76.8914	1.22084	0.352108	3.46722	0.00052587	0.00842777
ENSG00000281732.1	CTA-299D3.8	5.04484	2.40036	1.26541	1.89691	0.0578403	0.200834	10.6047	1.90494	0.904659	2.1057	0.0352302	0.161265	12.4833	3.93041	1.08024	3.63846	0.000274273	0.00499482
ENSG00000283335.1	MIR219B	9.9486	1.50804	0.852362	1.76924	0.0768532	0.242307	7.17073	3.66898	1.28677	2.85131	0.00435401	0.0368162	12.4898	3.59875	0.952974	3.77633	0.000159154	0.00325865
ENSG00000283513.1	MIR941-3	7.43054	1.65789	0.915757	1.8104	0.0702332	0.228907	18.0607	2.23583	0.648308	3.44872	0.000563259	0.00759774	22.3191	1.62927	0.638632	2.55118	0.0107359	0.0791124
ENSG00000283674.1	RP11-419I17.1	57.4309	0.862461	0.336454	2.56339	0.0103656	0.0583527	54.5496	1.02962	0.360183	2.85859	0.00425524	0.0361786	59.1173	1.16302	0.347392	3.34787	0.000814348	0.0117528

## Sheet: Fibroblasts_all_WT_HDoverlapped
X	Symbol	baseMean.HD31151	log2FoldChange.HD31151	lfcSE.HD31151	stat.HD31151	pvalue.HD31151	padj.HD31151	baseMean.HDQ43	log2FoldChange.HDQ43	lfcSE.HDQ43	stat.HDQ43	pvalue.HDQ43	padj.HDQ43	baseMean.WT302-23	log2FoldChange.WT302-23	lfcSE.WT302-23	stat.WT302-23	pvalue.WT302-23	padj.WT302-23
ENSG00000004777.18	ARHGAP33	526.137	2.9615	0.364836	8.11734	4.76524e-16	3.66258e-14	677.886	1.60053	0.257287	6.22081	4.94598e-10	8.50086e-09	716.811	2.61997	0.381845	6.86135	6.82136e-12	7.19894e-10
ENSG00000005379.15	TSPOAP1	578.857	1.445	0.358666	4.0288	5.60617e-05	0.00061441	1188.68	1.19963	0.24855	4.8265	1.38957e-06	1.47953e-05	875.498	1.30096	0.326339	3.98654	6.70432e-05	0.00102281
ENSG00000010244.17	ZNF207	1846.1	1.4467	0.222478	6.50267	7.89082e-11	2.72861e-09	2963.22	1.21106	0.127201	9.52081	1.71828e-21	7.46155e-20	1897.05	1.15563	0.3029	3.8152	0.000136071	0.00180968
ENSG00000013588.6	GPRC5A	307.077	1.68994	0.530034	3.18837	0.00143079	0.00955344	359.476	1.80634	0.33748	5.35242	8.67836e-08	1.11424e-06	420.013	1.28827	0.503809	2.55706	0.0105562	0.0539875
ENSG00000014914.19	MTMR11	444.8	2.06671	0.40945	5.04753	4.47559e-07	8.28337e-06	930.862	1.23259	0.275481	4.47432	7.66554e-06	6.95887e-05	642.813	1.79105	0.420798	4.25631	2.07825e-05	0.0003836
ENSG00000026036.21	RTEL1-TNFRSF6B	127.305	2.20016	0.764142	2.87926	0.00398609	0.0216474	88.8107	3.31693	0.694363	4.77694	1.7798e-06	1.8582e-05	127.219	4.18613	0.764707	5.47416	4.396e-08	1.84704e-06
ENSG00000028277.21	POU2F2	803.971	1.67893	0.375839	4.46715	7.92676e-06	0.000111884	249.852	1.25468	0.42299	2.96622	0.00301484	0.0136846	479.507	1.27159	0.440425	2.88719	0.00388699	0.0260057
ENSG00000035115.21	SH3YL1	769.278	1.81444	0.332221	5.46155	4.71998e-08	1.07891e-06	1074.47	1.865	0.206444	9.03392	1.65629e-19	6.37966e-18	591.87	1.71571	0.378162	4.53698	5.70645e-06	0.000128941
ENSG00000039523.18	FAM65A	229.576	1.93977	0.576037	3.36743	0.000758712	0.00567534	293.847	1.93648	0.415288	4.66298	3.11665e-06	3.10043e-05	150.559	1.49684	0.686981	2.17886	0.029342	0.111767
ENSG00000039650.10	PNKP	1242.91	1.99457	0.260231	7.66461	1.79372e-14	1.08866e-12	1216.8	1.09524	0.187649	5.83668	5.32517e-09	8.09782e-08	1110.8	1.37734	0.327529	4.20525	2.60798e-05	0.000462349
ENSG00000061938.16	TNK2	4481.45	1.7416	0.19644	8.86581	7.59499e-19	7.77206e-17	5490.74	1.28501	0.116666	11.0144	3.25551e-28	2.12054e-26	3459.79	1.76822	0.354213	4.99197	5.97658e-07	1.84554e-05
ENSG00000062716.11	VMP1	3471.93	1.77133	0.182872	9.68615	3.45306e-22	4.86218e-20	3652.92	1.71723	0.131884	13.0207	9.33244e-39	9.64022e-37	2938.44	1.40065	0.235906	5.93732	2.89718e-09	1.69864e-07
ENSG00000064547.13	LPAR2	117.122	2.33785	0.837952	2.78996	0.00527145	0.0269911	125.609	2.01323	0.582145	3.45829	0.000543612	0.00317128	50.1023	2.38934	1.16318	2.05415	0.0399614	0.138621
ENSG00000064607.16	SUGP2	4800.13	1.40625	0.178418	7.88173	3.22868e-15	2.20264e-13	5563.26	1.298	0.0999592	12.9852	1.48354e-38	1.51714e-36	5009.07	1.65407	0.257355	6.42718	1.29993e-10	1.0553e-08
ENSG00000067191.15	CACNB1	840.561	1.15522	0.295796	3.90547	9.40435e-05	0.000973683	950.589	1.00493	0.23253	4.32175	1.54799e-05	0.000131921	823.184	1.07755	0.37481	2.87494	0.0040411	0.0267237
ENSG00000069493.14	CLEC2D	293.62	1.54582	0.469626	3.2916	0.00099619	0.00707299	379.465	1.62402	0.359003	4.52369	6.07721e-06	5.63962e-05	211.079	1.17942	0.534886	2.20499	0.0274551	0.10664
ENSG00000069696.6	DRD4	66.419	2.41567	1.08628	2.2238	0.0261619	0.0923951	145.996	2.98159	0.624582	4.77374	1.80834e-06	1.88224e-05	75.43	3.44032	0.947671	3.63029	0.0002831	0.00332309
ENSG00000070371.15	CLTCL1	541.605	1.1888	0.374607	3.17345	0.00150638	0.00996385	719.874	1.18769	0.268951	4.41599	1.00548e-05	8.95304e-05	759.696	1.02685	0.325622	3.15349	0.0016133	0.0130979
ENSG00000070610.14	GBA2	1065.18	1.08035	0.363549	2.97168	0.00296179	0.0171595	1386.19	1.12379	0.178423	6.29844	3.00657e-10	5.29203e-09	1224.16	1.20356	0.306324	3.92904	8.52865e-05	0.00124198
ENSG00000072195.14	SPEG	6249.51	1.26999	0.20293	6.25826	3.89295e-10	1.23459e-08	7504.62	1.18582	0.120747	9.82074	9.16672e-23	4.31998e-21	6908.01	1.87986	0.268931	6.99014	2.74617e-12	3.13815e-10
ENSG00000073605.18	GSDMB	431.288	2.36547	0.415701	5.69031	1.26805e-08	3.20215e-07	589.262	2.19311	0.269423	8.14004	3.95135e-16	1.17296e-14	344.778	1.30194	0.51225	2.54162	0.0110341	0.0556386
ENSG00000075826.16	SEC31B	604.141	2.71261	0.453368	5.98324	2.18744e-09	6.24005e-08	818.275	2.10589	0.256736	8.20254	2.35363e-16	7.10012e-15	443.788	2.81333	0.4027	6.98617	2.82489e-12	3.20769e-10
ENSG00000077454.15	LRCH4	344.126	2.45935	0.464752	5.29175	1.21153e-07	2.55378e-06	329.646	1.54559	0.380086	4.06642	4.77411e-05	0.000365164	334.365	1.8493	0.639069	2.89374	0.00380689	0.0255611
ENSG00000080947.14	CROCCP3	1101.97	1.45068	0.274215	5.2903	1.22116e-07	2.57081e-06	1746.45	1.2195	0.170813	7.13941	9.37335e-13	2.14205e-11	1338.33	1.49561	0.288724	5.18005	2.21828e-07	7.71281e-06
ENSG00000087157.18	PGS1	679.946	1.65864	0.395579	4.19293	2.7537e-05	0.000331745	1073.63	1.05227	0.209331	5.02685	4.98614e-07	5.71325e-06	628.922	1.49346	0.415386	3.59535	0.000323958	0.00369494
ENSG00000089639.10	GMIP	724.488	1.1695	0.358482	3.26236	0.0011049	0.00771416	896.967	1.17364	0.217179	5.40403	6.51608e-08	8.56513e-07	585.934	1.28791	0.47657	2.70246	0.00688282	0.0393138
ENSG00000092094.10	OSGEP	573.747	1.72651	0.421218	4.09885	4.15213e-05	0.000472859	650.93	1.44412	0.269203	5.3644	8.12178e-08	1.04672e-06	507.82	1.46899	0.420631	3.49235	0.000478783	0.00507808
ENSG00000096093.15	EFHC1	304.046	1.4069	0.492842	2.85468	0.00430805	0.0230895	1058.52	1.70489	0.226097	7.54055	4.67978e-14	1.19197e-12	526.608	1.88155	0.473847	3.97079	7.16346e-05	0.00107879
ENSG00000099365.9	STX1B	855.395	2.06564	0.302693	6.82419	8.84237e-12	3.5533e-10	1396.9	1.65194	0.183127	9.02072	1.86856e-19	7.15686e-18	1520.01	1.51556	0.311598	4.86384	1.15128e-06	3.21231e-05
ENSG00000099622.13	CIRBP	2419.71	1.83333	0.221796	8.26584	1.38718e-16	1.13036e-14	3412.59	1.37702	0.130679	10.5374	5.80749e-26	3.34593e-24	2164.97	1.38116	0.252345	5.4733	4.41722e-08	1.85162e-06
ENSG00000100068.11	LRP5L	369.652	1.44309	0.437209	3.30067	0.000964527	0.00690107	412.282	1.2608	0.317193	3.97488	7.04145e-05	0.000515458	617.311	1.59851	0.404673	3.95013	7.811e-05	0.00116008
ENSG00000100162.14	CENPM	183.011	3.06136	0.671467	4.55921	5.13467e-06	7.6505e-05	200.571	1.34904	0.451372	2.98876	0.0028011	0.012857	183.895	1.41876	0.627491	2.261	0.023759	0.0962405
ENSG00000100288.19	CHKB	91.4663	2.37377	1.00783	2.35532	0.0185066	0.071339	41.9246	2.64275	1.00352	2.63349	0.00845132	0.0323154	127.73	4.11171	0.749477	5.4861	4.10899e-08	1.73458e-06
ENSG00000100416.12	TRMU	769.141	1.92113	0.329255	5.83477	5.3864e-09	1.43428e-07	941.58	1.27565	0.217084	5.87629	4.1957e-09	6.46195e-08	816.666	1.22671	0.318713	3.84894	0.000118629	0.00162806
ENSG00000100429.17	HDAC10	51.6287	2.87847	1.2164	2.36638	0.0179628	0.0698705	63.25	3.21296	0.882433	3.64102	0.000271556	0.00173458	44.4398	3.77495	1.28654	2.9342	0.00334408	0.0232616
ENSG00000100767.15	PAPLN	189.95	2.05223	0.648815	3.16304	0.00156131	0.0102387	237.913	1.29145	0.444698	2.9041	0.00368307	0.016193	140.995	1.28973	0.648221	1.98965	0.0466299	0.155328
ENSG00000100836.10	PABPN1	1167.17	1.89181	0.265078	7.13681	9.55224e-13	4.46779e-11	1643.5	1.4684	0.166832	8.80166	1.34811e-18	4.83736e-17	1413.43	2.38601	0.389145	6.13143	8.70937e-10	5.89641e-08
ENSG00000100918.12	REC8	165.819	1.82072	0.67611	2.69293	0.00708267	0.0340514	374.626	2.52362	0.386918	6.52236	6.92102e-11	1.30949e-09	236.166	2.13816	0.521509	4.09995	4.13248e-05	0.000677634
ENSG00000101104.12	PABPC1L	1019.82	1.24339	0.274647	4.52724	5.97592e-06	8.69993e-05	1829.72	1.40402	0.16759	8.37771	5.39658e-17	1.72463e-15	1155.31	1.13009	0.314531	3.59294	0.000326967	0.00372216
ENSG00000101194.17	SLC17A9	1475.07	1.81451	0.234536	7.73658	1.02123e-14	6.44256e-13	2098.1	1.29436	0.172394	7.50815	5.99668e-14	1.50861e-12	1468.17	1.47151	0.30193	4.87367	1.09546e-06	3.08108e-05
ENSG00000101246.19	ARFRP1	1675.23	2.17291	0.236308	9.19522	3.74222e-20	4.45046e-18	1913.17	1.49096	0.162348	9.18377	4.16255e-20	1.65636e-18	1581.98	1.74627	0.317413	5.50156	3.7644e-08	1.61186e-06
ENSG00000102287.17	GABRE	1219.66	2.73003	0.26268	10.393	2.669e-25	5.0513e-23	1196.92	2.48531	0.198723	12.5064	6.88807e-36	6.09878e-34	1514.69	2.08905	0.358844	5.82163	5.82772e-09	3.1398e-07
ENSG00000102886.14	GDPD3	144.746	2.87278	0.842091	3.41148	0.000646104	0.00498358	120.562	1.16441	0.575463	2.02343	0.043029	0.117767	118.071	2.63866	0.737734	3.57671	0.000347947	0.00392118
ENSG00000102901.12	CENPT	1500.84	1.2782	0.243931	5.24	1.60574e-07	3.31332e-06	1949.77	1.23489	0.151846	8.13251	4.20495e-16	1.24283e-14	2273.01	1.44843	0.250948	5.77184	7.84127e-09	4.07769e-07
ENSG00000103005.11	USB1	1761.83	3.62336	0.266837	13.5789	5.34215e-42	3.13424e-39	3167.07	3.74083	0.135899	27.5265	8.46134e-167	8.24094e-164	981.446	2.94999	0.319487	9.23352	2.61893e-20	1.2699e-17
ENSG00000103150.5	MLYCD	758.187	1.53214	0.378017	4.05308	5.05469e-05	0.000559962	926.842	1.77472	0.212559	8.34931	6.86622e-17	2.16054e-15	805.443	1.52902	0.354139	4.31757	1.57754e-05	0.000306638
ENSG00000103168.16	TAF1C	1448.32	1.59856	0.253742	6.29994	2.97753e-10	9.59845e-09	1669.77	1.62862	0.167725	9.71007	2.73151e-22	1.24984e-20	1173.13	1.88514	0.388979	4.84638	1.25732e-06	3.48649e-05
ENSG00000103269.13	RHBDL1	63.4669	4.48088	1.10378	4.05958	4.91617e-05	0.000546963	104.602	1.40141	0.634061	2.21021	0.0270904	0.0822321	48.7248	4.63365	1.22707	3.7762	0.00015924	0.00205831
ENSG00000104047.14	DTWD1	855.386	1.23993	0.296132	4.18709	2.82558e-05	0.000339012	768.358	1.57251	0.25345	6.20441	5.49009e-10	9.3887e-09	654.73	1.09838	0.439069	2.50162	0.0123627	0.060337
ENSG00000104731.13	KLHDC4	916.928	1.88082	0.283844	6.62625	3.44327e-11	1.26261e-09	1173.87	1.17371	0.19388	6.05379	1.41473e-09	2.30998e-08	1008.05	1.24707	0.317222	3.93122	8.4517e-05	0.00123378
ENSG00000104859.14	CLASRP	2313.44	1.71189	0.213934	8.00192	1.22493e-15	9.05882e-14	2675.81	1.17238	0.149871	7.82255	5.17629e-15	1.41161e-13	2392.65	1.63999	0.25134	6.52497	6.80168e-11	5.92373e-09
ENSG00000104885.17	DOT1L	3298.98	1.6467	0.221511	7.43394	1.05408e-13	5.64371e-12	3631.68	1.37875	0.122263	11.2769	1.70641e-29	1.18309e-27	3184.11	1.40675	0.241847	5.8167	6.00211e-09	3.22407e-07
ENSG00000104936.17	DMPK	2055.33	1.19104	0.202536	5.88065	4.08649e-09	1.11259e-07	2133.96	1.32844	0.155037	8.56851	1.04835e-17	3.53243e-16	1387.59	1.79476	0.351401	5.10744	3.26561e-07	1.09103e-05
ENSG00000105321.12	CCDC9	2539.11	1.94988	0.19641	9.9276	3.15756e-23	4.91825e-21	3880.38	1.76429	0.120412	14.6521	1.30696e-48	1.80617e-46	2716.07	1.20551	0.349426	3.44997	0.000560657	0.00572821
ENSG00000105443.13	CYTH2	1156.84	1.3424	0.274603	4.8885	1.01605e-06	1.74643e-05	1887.16	1.29907	0.158674	8.18702	2.67763e-16	8.00667e-15	1173.57	1.28857	0.379073	3.39928	0.000675636	0.00668962
ENSG00000105997.22	HOXA3	290.996	2.63424	0.53384	4.93452	8.03488e-07	1.41705e-05	171.659	1.64766	0.501716	3.28406	0.00102325	0.00546865	266.928	1.55433	0.681038	2.28229	0.0224722	0.0925604
ENSG00000106133.17	NSUN5P2	482.012	2.28651	0.486509	4.69982	2.60387e-06	4.10789e-05	684.179	2.03484	0.256768	7.92481	2.28498e-15	6.41081e-14	533.93	1.63201	0.409751	3.98293	6.80713e-05	0.00103585
ENSG00000106144.19	CASP2	487.426	1.46179	0.436973	3.34527	0.000822024	0.00606135	816.52	1.20289	0.264506	4.54767	5.42427e-06	5.09194e-05	645.155	1.19386	0.440293	2.71152	0.00669752	0.0385376
ENSG00000106266.9	SNX8	3808.12	2.39676	0.166503	14.3947	5.58669e-47	4.09714e-44	5298.46	2.55953	0.126313	20.2634	2.708e-91	1.17844e-88	3339.95	2.76175	0.318024	8.6841	3.81768e-18	1.39782e-15
ENSG00000106404.13	CLDN15	199.758	1.58613	0.601316	2.63777	0.00834533	0.0389309	167.298	1.11187	0.498081	2.23231	0.0255943	0.0786361	147.316	1.85315	0.705869	2.62535	0.00865607	0.0466725
ENSG00000108465.14	CDK5RAP3	1436.52	1.81494	0.246233	7.37082	1.6958e-13	8.85689e-12	2162.11	1.53938	0.155421	9.90461	3.97516e-23	1.92663e-21	1885.53	1.79593	0.297281	6.0412	1.52973e-09	9.73226e-08
ENSG00000110455.13	ACCS	561.593	1.34718	0.373276	3.60908	0.000307285	0.00265384	807.619	1.95417	0.240559	8.12344	4.53135e-16	1.33544e-14	399.686	1.35104	0.538887	2.5071	0.0121725	0.0596701
ENSG00000111664.10	GNB3	250.516	2.55336	0.53023	4.81557	1.46781e-06	2.44186e-05	198.256	1.59553	0.49699	3.21038	0.00132558	0.00685166	231.727	2.07767	0.582632	3.56601	0.00036246	0.0040567
ENSG00000111788.10	RP11-22B23.1	193.179	1.34698	0.575095	2.34218	0.0191713	0.0731589	220.263	2.55569	0.468783	5.45175	4.98758e-08	6.65868e-07	366.695	1.40678	0.507258	2.77331	0.0055489	0.0336213
ENSG00000112877.7	CEP72	255.962	2.70242	0.545203	4.95672	7.16921e-07	1.28107e-05	229.701	1.48312	0.434918	3.41011	0.000649357	0.0037109	269.741	1.4238	0.577288	2.46637	0.013649	0.0648854
ENSG00000113119.12	TMCO6	167.762	1.70007	0.614617	2.76607	0.00567368	0.0286057	327.555	1.40338	0.352534	3.98083	6.86757e-05	0.000504353	270.784	1.45452	0.504546	2.88282	0.00394129	0.0262377
ENSG00000113916.17	BCL6	2021.68	1.23225	0.215801	5.71013	1.12888e-08	2.87129e-07	2438.17	1.02494	0.137494	7.45446	9.0238e-14	2.23714e-12	1664.75	1.00522	0.324724	3.09562	0.00196399	0.0153333
ENSG00000114626.17	ABTB1	516.217	1.48288	0.387507	3.82673	0.000129858	0.00128334	1289.03	1.06365	0.182087	5.84143	5.1756e-09	7.87623e-08	544.414	1.56086	0.365867	4.26621	1.98824e-05	0.000371475
ENSG00000114735.9	HEMK1	679.12	1.38413	0.331283	4.17808	2.93976e-05	0.000351037	1704.44	1.79637	0.186903	9.61122	7.16938e-22	3.19467e-20	742.357	1.42453	0.453616	3.1404	0.00168718	0.0135922
ENSG00000114841.17	DNAH1	1787.12	1.34533	0.252935	5.31888	1.04408e-07	2.21944e-06	2007.93	1.5034	0.150783	9.97061	2.04973e-23	1.0102e-21	1447.64	1.24991	0.270546	4.61995	3.83837e-06	9.23112e-05
ENSG00000115204.14	MPV17	515.139	1.16176	0.366858	3.16678	0.00154137	0.0101457	764.674	1.16529	0.233824	4.98362	6.24071e-07	7.04381e-06	418.757	1.21438	0.465961	2.60619	0.00915555	0.0486696
ENSG00000115221.10	ITGB6	132.053	2.5949	0.832801	3.11587	0.00183405	0.0116538	115.884	2.89698	0.620349	4.66992	3.01316e-06	3.00919e-05	84.115	4.45546	1.03271	4.31433	1.60088e-05	0.000310808
ENSG00000115257.15	PCSK4	91.5921	2.68537	0.89219	3.00986	0.00261365	0.0154944	156.482	1.57601	0.50319	3.13204	0.00173594	0.00860729	56.9605	2.58947	1.02978	2.51459	0.0119171	0.058657
ENSG00000115459.17	ELMOD3	392.679	1.24192	0.527225	2.35558	0.0184937	0.0713208	578.263	1.29348	0.312894	4.13394	3.56602e-05	0.000280522	598.317	1.55334	0.355366	4.37111	1.23617e-05	0.000250317
ENSG00000115687.13	PASK	480.545	2.2189	0.461172	4.81144	1.49847e-06	2.48816e-05	419.119	1.27248	0.350845	3.62691	0.000286831	0.00181796	573.001	2.44638	0.492936	4.96287	6.9458e-07	2.09001e-05
ENSG00000116213.15	WRAP73	400.148	1.9136	0.448033	4.27112	1.94492e-05	0.000242784	665.355	1.47649	0.278026	5.31063	1.09246e-07	1.38783e-06	255.862	1.50972	0.510729	2.95601	0.00311648	0.0220126
ENSG00000116883.8	RP11-268J15.5	251.288	2.7366	0.541759	5.05132	4.38759e-07	8.13762e-06	622.094	2.71142	0.367515	7.3777	1.6105e-13	3.93073e-12	310.495	2.91485	0.568922	5.12347	2.99967e-07	1.00781e-05
ENSG00000117569.18	PTBP2	558.66	1.90017	0.349083	5.44331	5.22982e-08	1.17711e-06	836.791	1.93966	0.250878	7.7315	1.06289e-14	2.83433e-13	723.275	2.05776	0.390762	5.26602	1.39415e-07	5.1673e-06
ENSG00000118473.21	SGIP1	1008.73	1.32476	0.277305	4.77728	1.77684e-06	2.91194e-05	760.95	1.192	0.248568	4.79546	1.62305e-06	1.71292e-05	1145.48	1.14702	0.33846	3.38895	0.000701616	0.00690493
ENSG00000118579.12	MED28	928.991	1.12083	0.281382	3.98331	6.79623e-05	0.000728504	1095.08	1.00092	0.196421	5.09576	3.47337e-07	4.06877e-06	641.17	1.09334	0.368923	2.96361	0.00304058	0.0216558
ENSG00000120049.18	KCNIP2	92.1794	2.85474	0.880837	3.24094	0.00119135	0.00819419	126.545	3.46168	0.59049	5.86239	4.56247e-09	6.98998e-08	63.1162	2.26659	1.02	2.22215	0.0262732	0.103279
ENSG00000120093.11	HOXB3	1374.38	1.21486	0.249794	4.86344	1.15365e-06	1.96568e-05	2715.2	1.04758	0.135119	7.753	8.97469e-15	2.39947e-13	1085.94	1.04098	0.33226	3.13304	0.00173005	0.013869
ENSG00000121310.16	ECHDC2	1164.14	1.66159	0.255125	6.51283	7.37492e-11	2.56027e-09	1181.84	1.69324	0.191889	8.82403	1.10408e-18	3.98973e-17	982.143	1.7795	0.330496	5.38431	7.27219e-08	2.88651e-06
ENSG00000121716.19	PILRB	663.164	2.23464	0.374915	5.96038	2.51649e-09	7.12101e-08	290.033	2.65052	0.415534	6.37859	1.78726e-10	3.21786e-09	350.526	3.04636	0.472786	6.44342	1.1681e-10	9.56931e-09
ENSG00000122515.14	ZMIZ2	2468.24	1.06496	0.231359	4.60307	4.16315e-06	6.31687e-05	2912.78	1.04971	0.130235	8.06011	7.62258e-16	2.22086e-14	2286.67	1.37463	0.313236	4.38848	1.14144e-05	0.000234846
ENSG00000122678.15	POLM	745.638	1.17085	0.323238	3.62226	0.00029204	0.00254465	810.619	1.06641	0.251474	4.24063	2.22894e-05	0.000183751	840.737	2.15649	0.521964	4.13148	3.60428e-05	0.000606039
ENSG00000124593.14	PRICKLE4	123.754	1.89363	0.758272	2.4973	0.0125145	0.0532829	178.436	1.7351	0.533002	3.25533	0.0011326	0.00597343	152.242	2.56694	0.686218	3.74071	0.000183503	0.00231307
ENSG00000125122.15	LRRC29	115.919	1.68804	0.739712	2.28203	0.0224878	0.0825114	147.582	2.19971	0.569688	3.86125	0.000112808	0.000788539	78.7616	2.21269	0.875187	2.52825	0.0114633	0.0571627
ENSG00000125814.17	NAPB	272.468	1.29495	0.523391	2.47415	0.0133554	0.0559688	323.327	1.23761	0.366152	3.38005	0.000724729	0.00408456	374.432	1.52008	0.503248	3.02054	0.00252322	0.0186908
ENSG00000125844.15	RRBP1	45689.1	1.1542	0.117169	9.85077	6.80231e-23	1.01464e-20	96149.8	1.52162	0.0817164	18.6207	2.18141e-77	6.46615e-75	69241.1	1.25419	0.210662	5.95358	2.62347e-09	1.55339e-07
ENSG00000125967.16	NECAB3	407.409	1.83092	0.430389	4.2541	2.09889e-05	0.000261263	588.55	1.19057	0.279243	4.26356	2.01191e-05	0.000167616	443.926	2.06905	0.438838	4.71483	2.4191e-06	6.20016e-05
ENSG00000126214.21	KLC1	2381.99	1.71359	0.265863	6.44539	1.15304e-10	3.88786e-09	2662.53	1.54426	0.138917	11.1164	1.04344e-28	6.95163e-27	3161.22	1.53727	0.26864	5.72242	1.05015e-08	5.23355e-07
ENSG00000127586.16	CHTF18	684.682	1.83688	0.3567	5.14966	2.60962e-07	5.1256e-06	707.991	1.47674	0.262558	5.62442	1.86128e-08	2.62724e-07	1088.83	2.09645	0.365342	5.73832	9.56225e-09	4.85995e-07
ENSG00000128016.5	ZFP36	2003.63	1.44173	0.20455	7.04828	1.81137e-12	8.13313e-11	2341.58	1.01872	0.14947	6.81558	9.38821e-12	1.96537e-10	1932.61	1.23761	0.268123	4.61585	3.91496e-06	9.36671e-05
ENSG00000128159.11	TUBGCP6	3062.81	1.54599	0.17924	8.62526	6.39488e-18	6.15062e-16	3111.4	1.14712	0.137269	8.35676	6.44667e-17	2.04108e-15	2784.74	1.66368	0.255655	6.50751	7.64089e-11	6.49702e-09
ENSG00000128191.14	DGCR8	2057.27	1.14773	0.236021	4.86285	1.15709e-06	1.96833e-05	2310.26	1.08587	0.166478	6.52258	6.91078e-11	1.30876e-09	2147.38	1.08989	0.247392	4.40552	1.05531e-05	0.000218377
ENSG00000128536.15	CDHR3	297.146	1.74299	0.504204	3.45692	0.000546382	0.00430478	186.979	1.68243	0.48278	3.48488	0.000492359	0.00291827	312.712	1.79662	0.583553	3.07876	0.00207867	0.0160169
ENSG00000128652.11	HOXD3	213.804	2.66732	0.612336	4.35598	1.3247e-05	0.000173354	394.593	2.12989	0.336534	6.32888	2.46939e-10	4.37285e-09	253.208	1.65582	0.536021	3.08909	0.00200772	0.0155865
ENSG00000128973.12	CLN6	255.44	1.74274	0.533423	3.26709	0.00108658	0.0076104	192.985	1.55065	0.480412	3.22776	0.00124762	0.00649964	313.242	1.64847	0.531349	3.10242	0.00191948	0.0150843
ENSG00000129646.14	QRICH2	636.273	1.69543	0.451039	3.75893	0.000170638	0.00163406	356.918	1.3266	0.351602	3.77301	0.000161288	0.00109124	502.222	1.33603	0.452647	2.9516	0.00316132	0.0222508
ENSG00000129932.7	DOHH	507.487	2.46672	0.375171	6.57491	4.86821e-11	1.73804e-09	1132.87	2.5001	0.224461	11.1382	8.17284e-29	5.48322e-27	759.828	3.2934	0.438417	7.51201	5.82249e-14	9.94869e-12
ENSG00000130023.15	ERMARD	322.896	1.42762	0.456391	3.12806	0.00175966	0.0112953	792.322	1.49509	0.230672	6.48144	9.08499e-11	1.68311e-09	454.244	1.05165	0.406504	2.58706	0.00967987	0.0506612
ENSG00000130045.15	NXNL2	204.13	3.46332	0.654284	5.2933	1.20127e-07	2.53825e-06	318.25	1.45219	0.355384	4.08627	4.38372e-05	0.000338724	205.769	2.63094	0.845715	3.11091	0.00186511	0.014741
ENSG00000130518.16	KIAA1683	531.568	1.22637	0.37035	3.31139	0.000928351	0.00668572	1450.78	1.48217	0.173948	8.52076	1.58511e-17	5.27159e-16	504.209	1.21939	0.417219	2.92267	0.00347045	0.0239445
ENSG00000130529.15	TRPM4	7543.95	3.64579	0.181079	20.1337	3.73971e-90	7.31364e-87	5021.96	2.73198	0.10539	25.9226	3.7014e-148	3.29151e-145	3092.94	2.471	0.320084	7.71983	1.16488e-14	2.3749e-12
ENSG00000130653.15	PNPLA7	451.254	1.45102	0.454098	3.19539	0.00139643	0.0093597	541.37	1.67261	0.294378	5.68182	1.33269e-08	1.9236e-07	372.036	1.80251	0.439669	4.09968	4.13718e-05	0.000677634
ENSG00000131584.18	ACAP3	4911.94	1.97225	0.171067	11.5291	9.41138e-31	2.85603e-28	5441.67	1.42938	0.107409	13.3079	2.08342e-40	2.29098e-38	4217.75	1.81683	0.250267	7.25955	3.88382e-13	5.40152e-11
ENSG00000132199.18	ENOSF1	1530.54	1.6161	0.232794	6.94222	3.85998e-12	1.62535e-10	3137.01	1.38954	0.12614	11.0159	3.20438e-28	2.0939e-26	1385.69	1.10686	0.343791	3.21959	0.00128376	0.010978
ENSG00000132570.14	PCBD2	264.361	1.42815	0.509202	2.80468	0.0050367	0.0261045	255.37	1.45439	0.397907	3.6551	0.000257078	0.0016519	279.125	1.85584	0.534357	3.47303	0.000514616	0.00537411
ENSG00000132635.16	PCED1A	846.449	2.08811	0.325946	6.40632	1.49076e-10	4.97891e-09	1311.23	1.39442	0.193386	7.21055	5.57244e-13	1.30512e-11	774.695	1.76686	0.458633	3.85246	0.000116938	0.00161012
ENSG00000132680.10	KIAA0907	1481.24	1.62512	0.23826	6.82079	9.0542e-12	3.6055e-10	1577.43	1.53716	0.178387	8.61702	6.87201e-18	2.36224e-16	989.672	1.02196	0.371671	2.74964	0.00596612	0.0354666
ENSG00000132793.11	LPIN3	1844.03	1.12706	0.222908	5.05618	4.27739e-07	8.00918e-06	2158.85	1.22312	0.155926	7.84427	4.35486e-15	1.2004e-13	1801.86	1.43009	0.262626	5.44535	5.17044e-08	2.11787e-06
ENSG00000133247.13	KMT5C	313.652	1.60684	0.598717	2.6838	0.0072791	0.0348624	250	1.08858	0.403303	2.69917	0.00695122	0.0276172	191.655	1.95956	0.642479	3.05	0.00228841	0.0172869
ENSG00000133460.19	SLC2A11	851.812	2.25794	0.315657	7.15314	8.48139e-13	4.02374e-11	1055.4	2.25135	0.201088	11.1959	4.27239e-29	2.93232e-27	1098.33	1.93428	0.600522	3.221	0.00127744	0.0109396
ENSG00000133624.13	ZNF767P	685.648	1.84541	0.330834	5.57806	2.43214e-08	5.84011e-07	887.751	1.99733	0.221784	9.00576	2.14174e-19	8.15737e-18	625.9	1.88353	0.392608	4.79749	1.6067e-06	4.34123e-05
ENSG00000134152.10	KATNBL1	484.489	1.51384	0.398161	3.80206	0.000143496	0.00139694	612.58	1.20434	0.261074	4.61303	3.96848e-06	3.86327e-05	558.352	1.12143	0.413758	2.71036	0.00672095	0.0386286
ENSG00000134574.11	DDB2	802.027	2.13072	0.318434	6.69123	2.21305e-11	8.35878e-10	756.99	1.08096	0.246919	4.37781	1.19878e-05	0.00010496	576.309	1.00889	0.464113	2.1738	0.0297198	0.112959
ENSG00000135164.18	DMTF1	2110.5	1.32412	0.202673	6.53328	6.43463e-11	2.25161e-09	3071.54	1.50614	0.126604	11.8965	1.23405e-32	9.21169e-31	2616.84	1.2711	0.270587	4.69755	2.63304e-06	6.68166e-05
ENSG00000135740.16	SLC9A5	355.686	1.10594	0.46491	2.37883	0.0173677	0.0680106	427.74	1.18622	0.360574	3.28981	0.00100255	0.00538473	471.212	1.43889	0.408443	3.52287	0.000426896	0.00463009
ENSG00000135976.16	ANKRD36	2705.77	1.18589	0.195175	6.07606	1.23173e-09	3.63145e-08	3726.29	1.75948	0.119637	14.7068	5.83189e-49	8.11426e-47	3460.57	1.12381	0.337237	3.33241	0.000860967	0.0081042
ENSG00000137274.12	BPHL	229.375	1.66751	0.746872	2.23266	0.0255715	0.0908893	292.802	1.07308	0.370378	2.89727	0.00376431	0.0165218	245.475	1.33741	0.535993	2.49521	0.0125884	0.0611228
ENSG00000137496.17	IL18BP	267.039	1.73489	0.534262	3.24727	0.0011652	0.00803945	538.946	2.52595	0.310522	8.13453	4.13548e-16	1.22584e-14	491.702	2.78119	0.447339	6.21719	5.06125e-10	3.61769e-08
ENSG00000137504.13	CREBZF	3701.43	1.79175	0.181418	9.87639	5.26964e-23	7.99577e-21	5773.13	1.3726	0.124468	11.0277	2.80866e-28	1.8412e-26	4094.53	1.66902	0.294426	5.66873	1.4386e-08	6.95684e-07
ENSG00000137955.15	RABGGTB	430.139	1.12248	0.441577	2.54199	0.0110224	0.0482434	669.061	1.01444	0.275064	3.688	0.000226025	0.00146852	596.183	1.2512	0.355845	3.51613	0.000437881	0.00473254
ENSG00000138002.14	IFT172	1485.14	1.11106	0.246959	4.49896	6.82874e-06	9.75608e-05	1887.25	1.13757	0.154431	7.3662	1.75555e-13	4.2644e-12	1634.24	1.04707	0.330779	3.16547	0.00154834	0.0127371
ENSG00000138834.12	MAPK8IP3	6549.75	1.58331	0.15191	10.4227	1.95332e-25	3.73699e-23	8883.65	1.72691	0.0849082	20.3385	5.86708e-92	2.66665e-89	6856.73	1.58821	0.22257	7.13579	9.62334e-13	1.21586e-10
ENSG00000139190.16	VAMP1	329.889	2.0476	0.484043	4.23019	2.33494e-05	0.000287393	580.99	2.05847	0.266242	7.73159	1.06212e-14	2.83433e-13	359.435	2.16131	0.439941	4.91273	8.98163e-07	2.6159e-05
ENSG00000139631.18	CSAD	683.228	1.37688	0.35102	3.92253	8.76254e-05	0.000913682	887.999	1.56623	0.237554	6.59316	4.30576e-11	8.42734e-10	680.297	1.74161	0.390536	4.45953	8.21397e-06	0.000175646
ENSG00000139636.15	LMBR1L	381.791	1.11801	0.432181	2.5869	0.00968424	0.0436497	893.065	1.40421	0.236521	5.93693	2.90408e-09	4.5515e-08	478.429	1.11784	0.476545	2.34573	0.01899	0.0824139
ENSG00000139668.8	WDFY2	1014.49	1.10663	0.282734	3.91404	9.07653e-05	0.000944185	1967.99	1.10197	0.151334	7.28173	3.29578e-13	7.88404e-12	1868.07	1.54908	0.341844	4.53152	5.85604e-06	0.000131658
ENSG00000139899.10	CBLN3	283.419	1.78889	0.653278	2.73833	0.0061752	0.0305394	500.175	1.45157	0.334532	4.33909	1.43074e-05	0.000122696	290.769	2.48324	0.565918	4.38799	1.14403e-05	0.000235109
ENSG00000140400.15	MAN2C1	2836.53	1.99281	0.18517	10.7621	5.1987e-27	1.15826e-24	3110.22	1.67033	0.123189	13.5591	6.9995e-42	8.04274e-40	3332.68	2.29251	0.272686	8.40713	4.20155e-17	1.32246e-14
ENSG00000140853.15	NLRC5	2469	1.21011	0.213577	5.66591	1.4625e-08	3.66687e-07	2956.7	1.22659	0.126758	9.67664	3.78964e-22	1.72243e-20	3052.19	1.4942	0.261293	5.7185	1.0747e-08	5.31163e-07
ENSG00000141391.13	PRELID3A	347.669	1.8215	0.452337	4.02686	5.65261e-05	0.000619114	420.729	2.28669	0.328468	6.96167	3.3627e-12	7.31672e-11	269.819	1.45509	0.549332	2.64884	0.00807691	0.044355
ENSG00000142102.15	ATHL1	1173.86	2.34707	0.282669	8.30325	1.01303e-16	8.45039e-15	1570.14	2.13363	0.167266	12.7559	2.88934e-37	2.77445e-35	1441.45	2.9527	0.482858	6.11505	9.65277e-10	6.46195e-08
ENSG00000142279.12	WTIP	1504	1.95267	0.349079	5.59376	2.22201e-08	5.37958e-07	1445.29	1.49402	0.180483	8.27787	1.25399e-16	3.84527e-15	1108.24	1.5402	0.464743	3.3141	0.000919394	0.00855278
ENSG00000142303.13	ADAMTS10	579.56	1.10563	0.391977	2.82065	0.00479261	0.0250906	855.83	1.46602	0.267965	5.47096	4.47617e-08	6.03898e-07	581.932	1.13338	0.358046	3.16546	0.00154839	0.0127371
ENSG00000142330.19	CAPN10	650.235	1.86388	0.408447	4.56332	5.03498e-06	7.53577e-05	621.706	1.01079	0.256481	3.94099	8.11451e-05	0.000583976	575.089	2.04917	0.518527	3.95191	7.75296e-05	0.00115391
ENSG00000143630.9	HCN3	157.884	1.85877	0.640357	2.90271	0.00369952	0.0204894	162.994	1.09083	0.548345	1.98932	0.0466661	0.125587	172.373	1.90501	0.86566	2.20065	0.0277611	0.107337
ENSG00000144504.15	ANKMY1	415.937	1.20664	0.444645	2.71373	0.00665311	0.0323395	982.293	1.60724	0.248041	6.47974	9.18782e-11	1.70062e-09	503.583	1.87785	0.439025	4.27732	1.89161e-05	0.00035686
ENSG00000144802.11	NFKBIZ	422.227	1.18569	0.443582	2.67299	0.00751776	0.0358097	749.441	1.52081	0.303197	5.01591	5.27827e-07	6.03108e-06	808.599	1.6071	0.336106	4.78152	1.73975e-06	4.66559e-05
ENSG00000145040.3	UCN2	49.0722	3.02284	1.20224	2.51434	0.0119255	0.0513959	123.749	1.90054	0.628036	3.02616	0.00247683	0.0115897	109.438	2.29334	0.836324	2.74217	0.00610345	0.0359959
ENSG00000146067.15	FAM193B	2817.36	1.31031	0.19233	6.81281	9.57086e-12	3.78554e-10	2555.11	1.14745	0.145405	7.89138	2.98852e-15	8.29622e-14	1975.21	1.96165	0.271136	7.23493	4.65758e-13	6.05519e-11
ENSG00000147162.13	OGT	4481.45	1.38817	0.158197	8.77497	1.70948e-18	1.69992e-16	7790.31	1.67967	0.0966674	17.3757	1.26023e-67	2.7132e-65	4834	1.58514	0.2307	6.871	6.37549e-12	6.76821e-10
ENSG00000147437.9	GNRH1	53.3882	2.60018	1.16746	2.22721	0.0259333	0.0918413	48.1845	3.22955	0.930058	3.47241	0.000515801	0.00303413	64.6801	2.05617	0.978533	2.10128	0.0356164	0.128003
ENSG00000148180.18	GSN	946.013	1.83381	0.338315	5.42044	5.94519e-08	1.31624e-06	710.178	1.52446	0.257592	5.91814	3.25612e-09	5.0799e-08	516.215	1.36419	0.514748	2.65022	0.00804398	0.0442012
ENSG00000148634.15	HERC4	3577.28	1.20328	0.16903	7.11871	1.0894e-12	5.05923e-11	6875.15	1.03955	0.0932361	11.1497	7.18768e-29	4.89333e-27	5696.2	1.09155	0.234109	4.66256	3.12296e-06	7.69629e-05
ENSG00000148824.18	MTG1	355.064	2.32791	0.52698	4.41746	9.98658e-06	0.000136576	283.169	1.76152	0.381763	4.61419	3.94639e-06	3.84542e-05	264.892	2.03775	0.498354	4.08895	4.33326e-05	0.000702286
ENSG00000149451.17	ADAM33	13695.9	1.63296	0.134617	12.1304	7.29001e-34	2.91617e-31	22388.8	1.75185	0.0703829	24.8903	9.46888e-137	7.44873e-134	15455.1	2.22033	0.226997	9.78132	1.35432e-22	1.05643e-19
ENSG00000149716.12	ORAOV1	371.367	1.38991	0.485282	2.86414	0.00418145	0.0225141	545.27	1.9773	0.297739	6.64104	3.11473e-11	6.19704e-10	557.152	1.80352	0.578966	3.11508	0.00183896	0.0145747
ENSG00000149948.13	HMGA2	2674.8	2.11552	0.186159	11.364	6.31523e-30	1.76436e-27	2675.69	1.8182	0.131752	13.8002	2.54085e-43	3.07503e-41	3160.47	2.10141	0.282774	7.43143	1.07432e-13	1.7057e-11
ENSG00000151006.7	PRSS53	155.916	3.39732	0.720366	4.71611	2.404e-06	3.81196e-05	133.176	2.13804	0.550711	3.88233	0.00010346	0.000730179	114.115	4.91555	0.833011	5.90094	3.61432e-09	2.03274e-07
ENSG00000151967.18	SCHIP1	139.245	2.43213	0.730709	3.32845	0.000873311	0.00636486	116.139	1.41783	0.58144	2.43848	0.0147493	0.0507602	255.889	2.70013	0.634001	4.25888	2.05455e-05	0.000379616
ENSG00000152582.13	SPEF2	194.442	1.45804	0.58999	2.4713	0.0134624	0.0562965	181.592	1.2722	0.494954	2.57034	0.0101597	0.0376648	330.899	1.26128	0.475545	2.65229	0.00799485	0.043997
ENSG00000154358.20	OBSCN	974.108	1.58964	0.273557	5.811	6.21001e-09	1.63872e-07	2345.36	1.43654	0.141868	10.1259	4.24133e-24	2.17959e-22	608.133	1.80785	0.44742	4.04062	5.33111e-05	0.000836794
ENSG00000154710.15	RABGEF1	215.853	2.67618	0.597894	4.47601	7.60506e-06	0.000107515	209.044	1.52779	0.462623	3.30244	0.000958466	0.005182	174.972	1.47053	0.581351	2.5295	0.0114226	0.0570524
ENSG00000155957.17	TMBIM4	233.122	1.44211	0.530585	2.71796	0.00656866	0.031982	208.309	1.88571	0.45631	4.13251	3.58822e-05	0.00028216	227.192	2.00931	0.795182	2.52685	0.0115089	0.0572923
ENSG00000157110.15	RBPMS	902.529	1.28572	0.288014	4.46409	8.04091e-06	0.000113222	486.099	1.11518	0.307729	3.62392	0.000290173	0.00183573	1158.5	1.48215	0.354886	4.17641	2.96146e-05	0.000515462
ENSG00000158163.14	DZIP1L	2106.06	1.53431	0.220499	6.95838	3.44204e-12	1.45984e-10	2771.84	1.37259	0.152883	8.97805	2.75608e-19	1.03813e-17	2191.07	1.11103	0.334393	3.32253	0.000892064	0.00834873
ENSG00000158286.12	RNF207	238.466	1.77407	0.527593	3.36257	0.000772196	0.00576396	1760.66	1.83685	0.174526	10.5248	6.63994e-26	3.78896e-24	826.567	2.05563	0.339406	6.05654	1.39078e-09	8.94338e-08
ENSG00000158805.11	ZNF276	1260.28	1.84842	0.271455	6.80931	9.80686e-12	3.86153e-10	1496.11	1.38703	0.169157	8.19965	2.41084e-16	7.2513e-15	1243.25	1.61382	0.305438	5.28363	1.2665e-07	4.75363e-06
ENSG00000159433.11	STARD9	2263.72	1.07955	0.2027	5.32584	1.0049e-07	2.14132e-06	2792.28	1.30308	0.131091	9.94029	2.78011e-23	1.36359e-21	2288.94	1.41552	0.282672	5.00764	5.51004e-07	1.72222e-05
ENSG00000159588.14	CCDC17	100.212	2.33555	0.800013	2.91939	0.00350718	0.019678	245.107	3.15078	0.462983	6.80539	1.00778e-11	2.09899e-10	168	3.70631	0.638854	5.8015	6.57242e-09	3.5094e-07
ENSG00000159958.5	TNFRSF13C	89.2875	3.37043	0.890298	3.78574	0.000153253	0.00148128	96.1304	2.79014	0.763851	3.65273	0.000259468	0.00166622	139.383	4.04966	0.97384	4.15844	3.20422e-05	0.000548539
ENSG00000160055.19	TMEM234	885.65	2.01791	0.296869	6.7973	1.06596e-11	4.17862e-10	1010.63	1.9397	0.211284	9.18052	4.29023e-20	1.70384e-18	770.174	1.96114	0.39043	5.02302	5.08665e-07	1.60668e-05
ENSG00000160072.19	ATAD3B	1418.3	1.65159	0.242101	6.82189	8.98529e-12	3.59432e-10	1380.25	1.33154	0.206404	6.45115	1.11007e-10	2.03625e-09	1464.63	1.70665	0.284486	5.99905	1.98476e-09	1.24072e-07
ENSG00000160298.17	C21orf58	351.577	1.00726	0.436253	2.30889	0.0209495	0.078337	594.016	1.20965	0.302805	3.99483	6.47407e-05	0.000478375	604.803	1.5419	0.386388	3.99055	6.59202e-05	0.00100739
ENSG00000160323.18	ADAMTS13	372.995	1.80338	0.454181	3.97063	7.16841e-05	0.000765137	426.063	1.88422	0.311342	6.05195	1.43104e-09	2.3322e-08	331.291	2.32999	0.504988	4.61395	3.95089e-06	9.41877e-05
ENSG00000160352.15	ZNF714	571.942	1.58138	0.347103	4.55594	5.21506e-06	7.75256e-05	351.304	1.14882	0.381161	3.01401	0.00257818	0.0119872	639.957	1.43338	0.456127	3.1425	0.00167511	0.0135192
ENSG00000160360.11	GPSM1	3802.2	1.50456	0.173421	8.67577	4.10752e-18	4.03891e-16	5859.96	1.14477	0.105994	10.8003	3.42967e-27	2.14517e-25	3766.98	1.73939	0.3561	4.88454	1.03669e-06	2.96638e-05
ENSG00000160781.15	PAQR6	30.1968	4.2889	2.09144	2.05069	0.0402968	0.126372	69.6483	3.28308	0.816681	4.02003	5.81915e-05	0.000435011	41.3688	2.4425	1.20277	2.03073	0.042282	0.14463
ENSG00000160796.16	NBEAL2	734.284	1.12782	0.314311	3.58824	0.00033292	0.00283216	1351.66	1.30769	0.205904	6.35096	2.13981e-10	3.81565e-09	852.881	1.2156	0.375081	3.2409	0.00119153	0.0103737
ENSG00000161010.14	C5orf45	711.08	2.31143	0.375072	6.16262	7.15498e-10	2.19781e-08	950.035	1.76988	0.256858	6.89048	5.56057e-12	1.18469e-10	626.828	1.25582	0.370882	3.38604	0.00070908	0.0069593
ENSG00000161681.15	SHANK1	248.47	1.68732	0.584746	2.88556	0.00390712	0.0213503	932.055	1.24597	0.22454	5.54897	2.87357e-08	3.98192e-07	387.191	1.97092	0.532818	3.69905	0.000216407	0.00265565
ENSG00000161960.14	EIF4A1	513.719	3.38401	0.405232	8.35079	6.78062e-17	5.77301e-15	372.732	2.38392	0.333795	7.14186	9.20745e-13	2.10649e-11	645.367	3.77985	0.403503	9.36759	7.42097e-21	4.16061e-18
ENSG00000161996.18	WDR90	1065.52	2.09706	0.316752	6.62053	3.57917e-11	1.30429e-09	1103.17	1.90885	0.196248	9.72674	2.31908e-22	1.06589e-20	1160.92	2.52347	0.40846	6.17801	6.49151e-10	4.56722e-08
ENSG00000162004.16	CCDC78	216.236	1.75164	0.586532	2.98643	0.00282252	0.0164719	313.669	2.28045	0.362107	6.29774	3.02017e-10	5.31139e-09	119.169	2.91479	0.759477	3.83789	0.000124097	0.00168441
ENSG00000162066.14	AMDHD2	1796.56	1.60467	0.230255	6.96911	3.18954e-12	1.3593e-10	445.273	1.33674	0.30425	4.39355	1.11514e-05	9.83525e-05	556.499	2.51614	0.401564	6.26586	3.70778e-10	2.71516e-08
ENSG00000162231.13	NXF1	1949.74	1.49845	0.209968	7.13656	9.56968e-13	4.46779e-11	2078.42	1.02831	0.145845	7.0507	1.78022e-12	3.97064e-11	1604.8	1.0192	0.263034	3.8748	0.000106713	0.00149224
ENSG00000162341.16	TPCN2	779.534	1.67847	0.333495	5.03295	4.82993e-07	8.87573e-06	859.113	1.25805	0.230143	5.46636	4.5938e-08	6.18545e-07	732.917	1.68552	0.385263	4.37499	1.21439e-05	0.000246464
ENSG00000162836.11	ACP6	194.197	1.34965	0.627876	2.14954	0.0315914	0.106291	332.713	1.05396	0.351154	3.00143	0.00268712	0.0124146	310.067	1.91109	0.597575	3.19807	0.00138349	0.0116756
ENSG00000162959.13	MEMO1	121.042	1.94582	0.778219	2.50035	0.0124071	0.0529529	107.408	2.25348	0.643226	3.5034	0.000459355	0.00274954	110.622	2.31214	0.905784	2.55264	0.0106909	0.0544873
ENSG00000163463.11	KRTCAP2	95.3408	2.68636	0.841805	3.19119	0.00141687	0.00947143	140.049	2.12289	0.551478	3.84945	0.000118381	0.000824397	157.09	2.5025	0.690057	3.62652	0.000287269	0.00336197
ENSG00000163482.11	STK36	857.529	1.15515	0.426101	2.71098	0.00670848	0.0325547	1192.03	1.33759	0.211772	6.31617	2.68133e-10	4.73996e-09	661.909	1.6589	0.423822	3.91413	9.0729e-05	0.00130745
ENSG00000163491.16	NEK10	949.667	2.10649	0.28888	7.29192	3.0557e-13	1.54107e-11	1132.31	1.98059	0.195692	10.1209	4.46138e-24	2.28122e-22	476.335	2.13638	0.451248	4.73437	2.19731e-06	5.6886e-05
ENSG00000163516.13	ANKZF1	877.444	1.3953	0.293851	4.74832	2.05111e-06	3.31512e-05	1135.03	1.06753	0.192606	5.54255	2.98094e-08	4.11953e-07	908.628	1.27903	0.343844	3.7198	0.000199384	0.00247211
ENSG00000163660.11	CCNL1	2456.08	1.39114	0.208202	6.68168	2.36224e-11	8.90316e-10	3240.55	1.2304	0.122507	10.0435	9.81281e-24	4.93124e-22	2177.56	1.11467	0.285043	3.91053	9.20952e-05	0.001325
ENSG00000163945.15	UVSSA	1634.4	2.14537	0.283952	7.5554	4.17583e-14	2.41772e-12	1774.76	1.44516	0.158425	9.12204	7.37213e-20	2.88855e-18	1242.8	2.06262	0.374613	5.50599	3.67108e-08	1.57945e-06
ENSG00000164136.16	IL15	242.322	2.42552	0.59975	4.04423	5.24963e-05	0.00058003	192.707	1.67492	0.481725	3.47693	0.000507195	0.00299125	214.611	1.33915	0.586466	2.28342	0.0224054	0.092387
ENSG00000164877.18	MICALL2	1896.48	2.06224	0.307592	6.70448	2.02131e-11	7.66748e-10	2983.41	1.7163	0.127967	13.4121	5.13836e-41	5.77444e-39	1937.98	2.37192	0.321676	7.37363	1.66048e-13	2.54621e-11
ENSG00000166012.15	TAF1D	890.658	1.06275	0.288435	3.68452	0.000229133	0.0020853	1113.34	1.13984	0.22174	5.14044	2.7409e-07	3.27834e-06	1117.52	1.29623	0.309431	4.18909	2.80081e-05	0.000492157
ENSG00000166343.9	MSS51	181.625	1.91441	0.702968	2.72332	0.00646294	0.0316335	232.456	2.72525	0.428198	6.36447	1.95965e-10	3.50969e-09	161.767	2.45657	0.65107	3.77313	0.000161213	0.00207931
ENSG00000166436.15	TRIM66	628.702	1.24087	0.355296	3.4925	0.000478518	0.00385288	1476.11	1.08436	0.176845	6.1317	8.69442e-10	1.4576e-08	722.568	1.41048	0.407294	3.46305	0.000534085	0.00553766
ENSG00000166532.15	RIMKLB	808.324	2.33468	0.321149	7.26977	3.60099e-13	1.78538e-11	466.62	1.59204	0.304974	5.22025	1.78683e-07	2.18838e-06	730.419	1.41864	0.508996	2.78714	0.00531757	0.0326945
ENSG00000166619.12	BLCAP	1093.8	1.01844	0.266871	3.81623	0.000135506	0.00132797	972.72	1.03423	0.265164	3.90034	9.6057e-05	0.000680727	1083.26	1.31156	0.317365	4.13264	3.58615e-05	0.000603556
ENSG00000166762.16	CATSPER2	172.647	3.68981	0.666654	5.53482	3.11554e-08	7.38407e-07	182.251	2.37823	0.510215	4.66123	3.14324e-06	3.12384e-05	221.308	2.10123	0.607909	3.45649	0.000547258	0.00563302
ENSG00000166839.16	ANKDD1A	387.789	2.35059	0.521159	4.51031	6.47336e-06	9.3315e-05	268.795	1.81346	0.386131	4.6965	2.64654e-06	2.66124e-05	219.522	2.00829	0.648452	3.09705	0.00195454	0.0152862
ENSG00000166987.14	MBD6	1466.07	1.2098	0.292396	4.13754	3.51044e-05	0.000407836	1996.78	1.19509	0.152788	7.82191	5.20298e-15	1.417e-13	1333.55	1.43574	0.306825	4.67934	2.87806e-06	7.20156e-05
ENSG00000167280.16	ENGASE	695.258	1.43775	0.404877	3.55108	0.000383656	0.00319732	803.941	1.26186	0.239643	5.2656	1.39735e-07	1.74482e-06	734.241	1.43781	0.346203	4.1531	3.28005e-05	0.000558325
ENSG00000167371.17	PRRT2	351.512	4.13878	0.496066	8.34321	7.23022e-17	6.05996e-15	500.273	3.18916	0.356843	8.93715	3.99346e-19	1.48506e-17	237.463	3.6454	0.608503	5.99077	2.08845e-09	1.2965e-07
ENSG00000167524.14	SGK494	270.297	2.42576	0.574867	4.21969	2.44642e-05	0.000298196	218.808	3.38843	0.517081	6.55299	5.6396e-11	1.08003e-09	174.961	2.21596	0.640258	3.46104	0.000538093	0.00555462
ENSG00000167549.18	CORO6	406.565	1.60103	0.551074	2.90529	0.00366918	0.0203598	371.645	1.2498	0.367434	3.40143	0.000670334	0.00381372	442.026	2.2645	0.408053	5.54953	2.86436e-08	1.26575e-06
ENSG00000167595.14	PROSER3	774.489	1.22961	0.447146	2.7499	0.00596137	0.0297747	1487.14	1.07124	0.173867	6.16129	7.21544e-10	1.22167e-08	1025.92	1.42225	0.317271	4.48274	7.36898e-06	0.000158903
ENSG00000167615.16	LENG8	21674	2.21426	0.141228	15.6786	2.11734e-55	1.96144e-52	27476.6	2.23603	0.0683069	32.7351	4.9531e-235	6.3316e-232	20430.8	2.20002	0.200518	10.9717	5.23021e-28	5.86469e-25
ENSG00000167702.11	KIFC2	1498.92	2.27451	0.279899	8.12615	4.43131e-16	3.43592e-14	1999.17	1.61074	0.168376	9.56632	1.10777e-21	4.87251e-20	770.711	1.92595	0.366203	5.25925	1.44642e-07	5.31768e-06
ENSG00000168000.14	BSCL2	180.089	2.4489	0.73812	3.31775	0.000907461	0.00655943	147.179	2.33615	0.549187	4.25384	2.1014e-05	0.000174045	226.834	3.94286	0.7889	4.99793	5.79497e-07	1.80186e-05
ENSG00000168010.10	ATG16L2	1013.67	2.06254	0.324077	6.36436	1.96105e-10	6.43964e-09	1574.8	1.98878	0.185464	10.7233	7.91701e-27	4.83363e-25	1156.92	1.82061	0.32019	5.68603	1.30027e-08	6.37383e-07
ENSG00000168237.17	GLYCTK	223.408	1.94398	0.591336	3.28744	0.00101103	0.00716101	302.711	1.3727	0.439667	3.12214	0.0017954	0.00886772	235.571	1.24824	0.563268	2.21607	0.0266866	0.104492
ENSG00000168255.19	POLR2J3	693.965	1.74246	0.326163	5.34228	9.17846e-08	1.97978e-06	1112.79	2.48376	0.205572	12.0822	1.31108e-33	1.03137e-31	796.271	1.8812	0.363305	5.17803	2.24236e-07	7.78148e-06
ENSG00000168395.15	ING5	1346.62	1.43571	0.246879	5.81544	6.04748e-09	1.60304e-07	1938.91	1.02972	0.159633	6.45057	1.11431e-10	2.04221e-09	1582.4	1.04875	0.274848	3.81575	0.00013577	0.00180701
ENSG00000168906.12	MAT2A	2560.21	1.73197	0.234134	7.39736	1.38923e-13	7.34289e-12	3717.12	1.89815	0.120849	15.7068	1.35855e-55	2.17082e-53	2492.24	1.68198	0.272826	6.16504	7.04667e-10	4.91923e-08
ENSG00000168970.22	JMJD7-PLA2G4B	74.8576	3.48526	1.02046	3.41537	0.000636953	0.00492575	56.9445	2.43792	0.89368	2.72795	0.00637286	0.0257319	60.2893	3.25526	0.970603	3.35385	0.000796951	0.00764283
ENSG00000169045.17	HNRNPH1	5045.13	1.49682	0.163885	9.13335	6.64121e-20	7.63999e-18	8242.61	1.31608	0.106992	12.3007	8.97731e-35	7.52512e-33	6144.63	1.32571	0.213978	6.19554	5.80858e-10	4.10916e-08
ENSG00000169246.16	NPIPB3	384.133	2.01055	0.439694	4.57261	4.81685e-06	7.24008e-05	341.088	1.88805	0.35022	5.39104	7.00497e-08	9.1548e-07	484.538	1.20122	0.409036	2.93671	0.00331713	0.0231207
ENSG00000169635.9	HIC2	626.016	2.44425	0.43455	5.62478	1.85748e-08	4.57251e-07	512.327	1.76366	0.316394	5.57426	2.48588e-08	3.4682e-07	441.554	1.48481	0.502321	2.95589	0.00311767	0.0220126
ENSG00000169682.17	SPNS1	224.883	2.65165	0.62866	4.21794	2.46542e-05	0.000300304	120.823	4.60161	0.67225	6.8451	7.64243e-12	1.61645e-10	170.953	3.17519	0.636861	4.98568	6.17445e-07	1.9001e-05
ENSG00000170919.15	TPT1-AS1	715.778	2.11743	0.348386	6.07782	1.21824e-09	3.60375e-08	897.26	1.93271	0.215851	8.95394	3.43027e-19	1.28262e-17	447.186	1.80295	0.442391	4.07547	4.59208e-05	0.000734938
ENSG00000171163.15	ZNF692	523.39	1.35462	0.435495	3.11054	0.00186744	0.0118276	583.49	1.49624	0.270599	5.52937	3.21386e-08	4.42052e-07	726.507	1.79259	0.376175	4.76531	1.88564e-06	4.99336e-05
ENSG00000171502.14	COL24A1	161.81	1.64534	0.687582	2.39294	0.0167141	0.0659608	91.4409	1.44116	0.675476	2.13354	0.0328804	0.0956891	343.286	1.02587	0.459188	2.23409	0.0254774	0.101049
ENSG00000171680.20	PLEKHG5	962.476	1.2977	0.27627	4.69722	2.63726e-06	4.15563e-05	2086.59	1.2385	0.152737	8.10866	5.11813e-16	1.50188e-14	1404.76	2.00775	0.369341	5.43603	5.448e-08	2.20141e-06
ENSG00000172273.12	HINFP	576.697	1.70892	0.368962	4.63169	3.62695e-06	5.57536e-05	526.279	1.10623	0.288013	3.84092	0.000122573	0.000850403	350.572	1.21151	0.429563	2.82032	0.0047976	0.0302331
ENSG00000172732.11	MUS81	1005.33	1.19929	0.299045	4.01039	6.06188e-05	0.000657394	1497.35	1.06052	0.191399	5.54088	3.00961e-08	4.15354e-07	1314.62	1.41809	0.332449	4.26558	1.99379e-05	0.000371475
ENSG00000172965.14	MIR4435-2HG	1340.05	1.66686	0.253487	6.57572	4.8418e-11	1.73213e-09	1427.34	1.00058	0.177458	5.63843	1.71609e-08	2.43744e-07	2166.28	1.4734	0.367486	4.0094	6.08734e-05	0.000937451
ENSG00000173209.22	AHSA2	1291.4	1.90815	0.279632	6.82379	8.86707e-12	3.55511e-10	2426.22	2.38635	0.149199	15.9945	1.39642e-57	2.42041e-55	1355.99	2.32541	0.328317	7.08282	1.41254e-12	1.73578e-10
ENSG00000173559.12	NABP1	3529.51	1.18699	0.174253	6.81189	9.6322e-12	3.80126e-10	6186.18	1.26471	0.0957983	13.2018	8.56113e-40	9.21583e-38	5597.21	1.0872	0.28837	3.77015	0.00016315	0.00209655
ENSG00000173818.16	ENDOV	581.517	2.13257	0.393667	5.41719	6.05424e-08	1.33702e-06	736.073	1.84669	0.245341	7.52705	5.18998e-14	1.31212e-12	298.863	1.53693	0.613503	2.50517	0.0122392	0.0599301
ENSG00000173933.19	RBM4	136.557	3.72478	0.715006	5.20944	1.89409e-07	3.82755e-06	101.344	1.6429	0.685294	2.39736	0.0165135	0.0555602	103.857	2.89372	0.804414	3.5973	0.00032154	0.0036748
ENSG00000174332.5	GLIS1	273.213	1.09359	0.48628	2.24889	0.0245196	0.0880753	1106.99	1.05589	0.225285	4.68688	2.77405e-06	2.78262e-05	439.087	1.63121	0.406012	4.01763	5.87858e-05	0.000909988
ENSG00000174353.17	STAG3L3	212.581	1.80826	0.57352	3.15291	0.00161651	0.0105418	381.563	2.45375	0.380062	6.45618	1.07377e-10	1.97144e-09	341.787	1.52143	0.57491	2.64639	0.00813567	0.0445982
ENSG00000174886.12	NDUFA11	405.138	2.62858	0.497417	5.28446	1.26074e-07	2.6323e-06	420.326	1.93903	0.343587	5.64349	1.66639e-08	2.37179e-07	327.479	3.03283	0.507858	5.97181	2.3463e-09	1.43669e-07
ENSG00000174943.9	KCTD13	420.808	1.49813	0.407598	3.6755	0.000237385	0.00214267	545.948	1.14968	0.275362	4.17517	2.97768e-05	0.00023874	508.542	1.33646	0.434363	3.07684	0.00209208	0.0160754
ENSG00000175106.16	TVP23C	429.197	1.59641	0.410424	3.88966	0.000100386	0.00102726	549.3	1.70598	0.287794	5.92779	3.07044e-09	4.79753e-08	318.878	1.37122	0.549514	2.49533	0.0125838	0.0611171
ENSG00000175265.17	GOLGA8A	439.334	1.07066	0.4312	2.48297	0.0130292	0.0549506	1396.02	1.71282	0.209126	8.19036	2.60444e-16	7.7992e-15	853.064	1.3446	0.450725	2.98318	0.00285267	0.0206204
ENSG00000175309.14	PHYKPL	1535.9	1.71729	0.236737	7.25402	4.04589e-13	1.99473e-11	2401.21	1.83927	0.164047	11.2118	3.56737e-29	2.45668e-27	1205.24	1.50648	0.320678	4.69779	2.6299e-06	6.68166e-05
ENSG00000175455.14	CCDC14	1743.51	1.22756	0.221954	5.53069	3.18979e-08	7.50582e-07	2627	1.78367	0.137494	12.9727	1.74659e-38	1.76847e-36	2040.76	1.32177	0.293414	4.50479	6.64393e-06	0.000146077
ENSG00000175711.8	B3GNTL1	338.955	2.22692	0.51825	4.297	1.73121e-05	0.000219532	989.345	1.50076	0.208698	7.19105	6.42931e-13	1.49261e-11	348.106	1.46463	0.4472	3.27511	0.00105621	0.00945109
ENSG00000176155.18	CCDC57	3294.15	1.88063	0.195193	9.63472	5.70467e-22	7.84436e-20	3578.6	1.28181	0.139741	9.17274	4.61149e-20	1.82083e-18	3034.73	1.66976	0.247908	6.73539	1.6349e-11	1.57697e-09
ENSG00000176422.13	SPRYD4	510.506	2.3911	0.369127	6.4777	9.31314e-11	3.19533e-09	288.181	1.28864	0.38015	3.38982	0.000699386	0.00396358	415.469	2.08415	0.538219	3.8723	0.000107811	0.00150407
ENSG00000176444.18	CLK2	1231.18	1.61006	0.250281	6.43298	1.25125e-10	4.20292e-09	1537.25	1.72292	0.175368	9.82463	8.82007e-23	4.16621e-21	1190.45	1.2556	0.309693	4.05433	5.02789e-05	0.000796867
ENSG00000176485.10	PLA2G16	233.681	2.3567	0.536083	4.39615	1.10186e-05	0.000148498	186.036	1.25363	0.488106	2.56835	0.0102183	0.0378546	92.6653	2.39148	1.01708	2.35133	0.0187066	0.0815788
ENSG00000176593.7	CTD-2368P22.1	479.381	2.11345	0.428182	4.93587	7.97946e-07	1.40869e-05	460.855	2.08023	0.335934	6.19238	5.92621e-10	1.01176e-08	284.495	1.0932	0.470527	2.32335	0.0201606	0.0859134
ENSG00000176715.15	ACSF3	914.669	1.16602	0.320981	3.63266	0.000280511	0.00246371	1216.9	1.07057	0.208748	5.12855	2.91977e-07	3.474e-06	935.861	1.52787	0.365369	4.18173	2.89302e-05	0.000506378
ENSG00000177225.16	PDDC1	2289.87	1.15505	0.205659	5.61636	1.95027e-08	4.78088e-07	2401.83	1.22698	0.162355	7.5574	4.11217e-14	1.05661e-12	1501.59	1.25128	0.31039	4.03131	5.54666e-05	0.000866081
ENSG00000177410.12	ZFAS1	167.03	2.61029	0.704755	3.70383	0.000212372	0.00195942	312.329	1.92402	0.364502	5.27851	1.30242e-07	1.63525e-06	202.705	1.95006	0.644579	3.02533	0.00248365	0.0184357
ENSG00000177595.17	PIDD1	633.803	2.06267	0.443504	4.65085	3.30569e-06	5.12178e-05	683.454	1.5542	0.25916	5.99707	2.00907e-09	3.19529e-08	598.718	2.36147	0.360389	6.55256	5.65594e-11	5.02342e-09
ENSG00000177943.13	MAMDC4	373.676	2.46805	0.476831	5.17595	2.26757e-07	4.50978e-06	759.268	2.20303	0.286027	7.70216	1.3379e-14	3.54458e-13	321.989	2.26685	0.604241	3.75157	0.000175728	0.00222808
ENSG00000178188.14	SH2B1	1292.42	1.70872	0.26107	6.54508	5.9464e-11	2.09745e-09	1842.66	1.07206	0.159658	6.71476	1.88376e-11	3.80717e-10	1290.51	1.92092	0.34719	5.53277	3.15208e-08	1.3793e-06
ENSG00000178404.9	CEP295NL	1058.61	2.5984	0.392026	6.62812	3.39979e-11	1.24926e-09	558.764	2.04444	0.298837	6.84133	7.84618e-12	1.65612e-10	578.926	1.98908	0.484951	4.1016	4.10296e-05	0.000674713
ENSG00000179219.5	LINC00311	237.982	4.21581	0.693027	6.08319	1.17817e-09	3.50881e-08	108.286	4.22842	0.7603	5.56151	2.67449e-08	3.71612e-07	214.063	3.90173	0.57821	6.74794	1.49956e-11	1.45425e-09
ENSG00000179532.12	DNHD1	977.303	1.61939	0.281306	5.75668	8.57822e-09	2.21711e-07	1332.63	1.68769	0.191365	8.81923	1.15246e-18	4.15718e-17	1046.28	2.06289	0.374058	5.5149	3.48976e-08	1.51597e-06
ENSG00000179832.17	MROH1	3380.9	1.32982	0.223359	5.95372	2.62118e-09	7.3935e-08	2778.59	1.07682	0.129172	8.33636	7.66112e-17	2.39592e-15	2255.18	1.48636	0.315304	4.71406	2.42835e-06	6.21498e-05
ENSG00000179979.8	CRIPAK	175.909	1.6019	0.650695	2.46182	0.0138233	0.0573287	386.331	1.12896	0.343998	3.28189	0.00103113	0.00549851	300.064	1.91621	0.482682	3.96992	7.18957e-05	0.00108121
ENSG00000180902.17	D2HGDH	1064.03	2.20746	0.271517	8.1301	4.28935e-16	3.34057e-14	1866.52	2.36805	0.163959	14.4429	2.7787e-47	3.71455e-45	1179.15	2.10036	0.37735	5.56608	2.60531e-08	1.16855e-06
ENSG00000181619.11	GPR135	293.696	1.66356	0.494014	3.36744	0.000758704	0.00567534	661.587	1.28543	0.248946	5.16348	2.42396e-07	2.93009e-06	358.451	1.88733	0.546747	3.45193	0.000556594	0.00569903
ENSG00000181638.17	ZFP41	534.397	1.88889	0.46562	4.05673	4.97654e-05	0.000552981	577.895	1.63319	0.284448	5.74161	9.37823e-09	1.37797e-07	405.395	1.82059	0.564414	3.22563	0.00125696	0.0108211
ENSG00000181873.12	IBA57	504.03	1.72364	0.420999	4.09415	4.23711e-05	0.000480834	693.934	1.65746	0.316727	5.2331	1.66689e-07	2.05132e-06	460.491	1.83848	0.431444	4.26122	2.03312e-05	0.00037721
ENSG00000182109.7	RP11-69E11.4	140.759	1.57636	0.705177	2.23541	0.0253902	0.0903361	258.355	2.38558	0.50058	4.76564	1.88252e-06	1.94756e-05	214.385	2.48144	0.602808	4.11647	3.84712e-05	0.000640271
ENSG00000182141.10	ZNF708	426.625	1.03555	0.516614	2.0045	0.0450162	0.136561	356.523	1.51937	0.374962	4.05206	5.07681e-05	0.000385577	291.058	1.4895	0.521515	2.8561	0.0042888	0.0278999
ENSG00000182154.7	MRPL41	1064.72	2.80098	0.274903	10.189	2.22124e-24	3.72343e-22	3170.01	2.77945	0.16589	16.7547	5.22812e-63	1.03816e-60	780.205	1.62619	0.362081	4.49124	7.08085e-06	0.000153859
ENSG00000182310.13	SPACA6	405.724	2.65542	0.433345	6.12773	8.91424e-10	2.71452e-08	493.159	1.76105	0.290359	6.0651	1.31873e-09	2.16468e-08	467.167	2.72804	0.481422	5.66663	1.45634e-08	7.02371e-07
ENSG00000182325.10	FBXL6	218.665	1.08069	0.544449	1.98493	0.047152	0.141284	284.798	1.61493	0.379692	4.25328	2.10666e-05	0.000174373	219.881	1.87226	0.736063	2.54362	0.0109712	0.055493
ENSG00000182685.7	BRICD5	158.297	3.29319	0.746817	4.40964	1.03543e-05	0.000140297	83.4916	2.27535	0.692708	3.28472	0.00102083	0.0054586	108.702	3.10843	0.879067	3.53605	0.00040616	0.00445683
ENSG00000182796.13	TMEM198B	355.064	2.01508	0.490735	4.10625	4.02136e-05	0.000462011	820.453	2.12602	0.24074	8.83118	1.03581e-18	3.77635e-17	413.261	2.14879	0.413693	5.19418	2.05626e-07	7.21945e-06
ENSG00000182903.15	ZNF721	1269.77	1.74764	0.309902	5.63932	1.70724e-08	4.22632e-07	699.551	1.2165	0.244891	4.9675	6.782e-07	7.61318e-06	1237.28	1.05879	0.324448	3.26337	0.00110097	0.00975429
ENSG00000183055.5	FAM133CP	353.489	2.72023	0.440166	6.18002	6.40955e-10	1.97228e-08	206.031	2.01398	0.472919	4.25861	2.05705e-05	0.000170958	283.087	1.70318	0.559333	3.04503	0.00232659	0.0174723
ENSG00000184194.5	GPR173	616.935	3.02367	0.501603	6.02801	1.65992e-09	4.82115e-08	717.272	1.42259	0.295011	4.82215	1.42021e-06	1.51053e-05	366.624	2.28939	0.461083	4.96524	6.86178e-07	2.07951e-05
ENSG00000184465.15	WDR27	1555.75	2.12927	0.277324	7.6779	1.61722e-14	9.88358e-13	2830.98	2.17996	0.138027	15.7937	3.43892e-56	5.6269e-54	1319.64	1.95068	0.330564	5.90104	3.61208e-09	2.03274e-07
ENSG00000184863.10	RBM33	3950.31	1.38116	0.179039	7.71433	1.21621e-14	7.59097e-13	5818.65	1.17651	0.107156	10.9794	4.79891e-28	3.08654e-26	3759.51	1.06907	0.247448	4.32039	1.55751e-05	0.000303732
ENSG00000185100.10	ADSSL1	457.402	3.6817	0.447743	8.22281	1.98794e-16	1.5977e-14	94.9311	1.3714	0.653445	2.09872	0.0358417	0.102314	103.406	1.93541	0.794676	2.43546	0.0148727	0.0691632
ENSG00000185189.16	NRBP2	1587.73	1.03762	0.265904	3.90225	9.53028e-05	0.00098325	2944.2	1.38264	0.127581	10.8373	2.29134e-27	1.44644e-25	2100.58	2.19321	0.24985	8.77809	1.66269e-18	6.62895e-16
ENSG00000185324.21	CDK10	1295.46	1.55323	0.285997	5.43094	5.6058e-08	1.24896e-06	1666.16	1.63661	0.173472	9.43443	3.93129e-21	1.66129e-19	1507.2	1.46148	0.294328	4.9655	6.85255e-07	2.07951e-05
ENSG00000185379.20	RAD51D	475.457	1.26541	0.429322	2.94747	0.00320386	0.018291	540.898	1.63667	0.293588	5.57471	2.47945e-08	3.46158e-07	508.705	1.58646	0.440925	3.59802	0.000320648	0.00366884
ENSG00000185453.12	C19orf68	399.877	1.3339	0.412393	3.23455	0.00121836	0.00836036	601.879	1.53349	0.291641	5.25815	1.45514e-07	1.81254e-06	581.255	1.61049	0.426477	3.77626	0.000159204	0.00205831
ENSG00000185495.10	RP11-504P24.3	247.402	2.38933	0.582279	4.10341	4.07112e-05	0.000466066	164.696	1.71649	0.527826	3.25199	0.00114599	0.00603475	210.596	2.00726	0.597437	3.35979	0.000780004	0.0075165
ENSG00000185513.14	L3MBTL1	509.838	2.0863	0.383895	5.43456	5.49314e-08	1.22852e-06	618.846	1.70881	0.276803	6.17339	6.68425e-10	1.13549e-08	388.253	1.71367	0.426297	4.0199	5.82226e-05	0.000902049
ENSG00000185684.12	EP400NL	1238.49	1.54967	0.254139	6.0977	1.07605e-09	3.21555e-08	2189.43	1.60966	0.146745	10.9691	5.38241e-28	3.45098e-26	2077.4	1.70192	0.253125	6.72362	1.77268e-11	1.69168e-09
ENSG00000185917.13	SETD4	412.418	1.75361	0.427779	4.09934	4.14332e-05	0.000472323	474.556	1.25016	0.3147	3.97255	7.11085e-05	0.000518867	330.991	1.51675	0.495315	3.0622	0.0021972	0.0167459
ENSG00000185946.15	RNPC3	375.423	1.07536	0.452175	2.37819	0.017398	0.0680647	341.588	1.22301	0.357409	3.42188	0.00062189	0.0035719	213.14	1.15532	0.570254	2.02598	0.0427665	0.145875
ENSG00000186010.18	NDUFA13	47.5588	2.67981	1.25432	2.13647	0.0326413	0.108856	80.704	2.36837	0.766759	3.0888	0.00200965	0.00974938	97.0187	3.36138	0.798998	4.207	2.58787e-05	0.000459693
ENSG00000186166.8	CCDC84	572.759	1.76	0.410802	4.28431	1.8331e-05	0.00023112	1274.57	1.76427	0.187607	9.40407	5.24945e-21	2.2092e-19	1241.71	1.72261	0.337769	5.09998	3.39694e-07	1.1286e-05
ENSG00000186594.13	MIR22HG	980.01	1.02774	0.304919	3.37052	0.000750253	0.00563122	962.147	1.33391	0.271501	4.91308	8.96548e-07	9.84807e-06	1051.88	1.05956	0.309982	3.41814	0.000630518	0.00630688
ENSG00000187531.13	SIRT7	746.11	1.83084	0.307276	5.95831	2.54866e-09	7.20046e-08	952.69	1.0241	0.249658	4.10199	4.09612e-05	0.000318668	629.193	1.3741	0.364367	3.7712	0.000162467	0.00209247
ENSG00000187609.15	EXD3	561.388	2.10215	0.529154	3.97266	7.10753e-05	0.0007591	524.446	1.42884	0.306656	4.65942	3.17106e-06	3.14843e-05	391.238	2.71518	0.457796	5.93099	3.01111e-09	1.75959e-07
ENSG00000187961.13	KLHL17	472.858	2.32242	0.395776	5.868	4.41079e-09	1.19226e-07	815.02	2.27373	0.263053	8.6436	5.44677e-18	1.88818e-16	830.675	3.02926	0.373611	8.10805	5.14392e-16	1.39829e-13
ENSG00000188385.11	JAKMIP3	250.323	1.12781	0.530941	2.12418	0.0336551	0.111337	189.833	1.13813	0.464099	2.45235	0.0141928	0.0491592	207.765	1.39965	0.550251	2.54366	0.0109699	0.055493
ENSG00000188599.17	NPIPP1	113.233	1.64457	0.792026	2.07641	0.0378556	0.121366	280.968	1.22365	0.385913	3.17079	0.00152025	0.00770261	166.881	1.76955	0.600116	2.94868	0.00319137	0.0224447
ENSG00000188760.10	TMEM198	193.844	3.25694	0.914205	3.56259	0.000367215	0.00307547	111.588	1.89486	0.72183	2.62508	0.00866276	0.0329513	86.3591	1.93231	0.822707	2.34873	0.0188378	0.0820311
ENSG00000189136.8	UBE2Q2P1	750.43	1.6315	0.370569	4.4027	1.06912e-05	0.000144528	964.907	1.93384	0.210002	9.20868	3.30156e-20	1.33982e-18	923.117	1.13927	0.39603	2.87673	0.00401816	0.0266112
ENSG00000196123.12	KIAA0895L	611.032	1.37334	0.370494	3.70678	0.000209915	0.00194152	1057.23	1.21729	0.251468	4.84071	1.29374e-06	1.38756e-05	831.375	1.76194	0.349903	5.03551	4.7658e-07	1.51871e-05
ENSG00000196155.12	PLEKHG4	2320.3	1.50426	0.202353	7.43384	1.05493e-13	5.64371e-12	4809.68	1.42271	0.111725	12.7341	3.82472e-37	3.63846e-35	3260.83	2.00549	0.349749	5.73407	9.80484e-09	4.95517e-07
ENSG00000196268.11	ZNF493	296.15	1.79354	0.483079	3.71272	0.000205042	0.00190446	239.26	1.40206	0.409542	3.4235	0.000618213	0.00355477	306.815	1.34648	0.512306	2.62827	0.00858215	0.0463214
ENSG00000196275.13	GTF2IRD2	263.916	2.26363	0.710333	3.18672	0.00143898	0.00959621	147.596	1.4373	0.569921	2.52193	0.0116714	0.0421611	141.613	1.78031	0.643437	2.76687	0.00565967	0.0341869
ENSG00000196295.11	AC005154.6	1721.68	1.49361	0.266023	5.61459	1.97031e-08	4.81647e-07	1736.42	1.4481	0.169065	8.56531	1.07783e-17	3.62579e-16	2316.41	1.57184	0.272115	5.77638	7.63247e-09	3.99225e-07
ENSG00000196391.10	ZNF774	92.5387	2.65616	0.967267	2.74605	0.00603185	0.0300029	95.3966	2.41339	0.683761	3.52958	0.000416215	0.00252382	161.663	2.58974	1.06118	2.44043	0.0146697	0.0684954
ENSG00000196421.8	LINC00176	57.7053	3.40909	1.08604	3.13901	0.00169521	0.0109696	140.114	4.71877	0.604094	7.81132	5.65922e-15	1.53656e-13	91.5489	4.00424	0.894468	4.47667	7.58167e-06	0.000162902
ENSG00000196440.11	ARMCX4	3013.17	2.6717	0.207216	12.8933	4.90757e-38	2.61752e-35	4207.94	2.36078	0.141317	16.7056	1.19306e-62	2.34631e-60	3796.82	2.48433	0.305964	8.11968	4.67429e-16	1.29018e-13
ENSG00000196460.12	RFX8	1019.51	1.21879	0.313439	3.88844	0.000100891	0.00103063	1075.38	1.45535	0.220554	6.59861	4.15028e-11	8.14642e-10	1753.02	1.24299	0.258765	4.80354	1.55887e-06	4.23111e-05
ENSG00000196470.11	SIAH1	226.967	2.0277	0.619709	3.27203	0.00106779	0.0074967	283.918	1.22542	0.392356	3.12325	0.00178868	0.00883883	225.653	1.33802	0.525932	2.5441	0.010956	0.0554791
ENSG00000196510.12	ANAPC7	921.775	1.36442	0.2909	4.69035	2.72739e-06	4.27851e-05	1115.15	1.48903	0.194758	7.64557	2.08019e-14	5.44068e-13	920.438	1.24881	0.358835	3.48017	0.0005011	0.00525745
ENSG00000196597.11	ZNF782	203.331	1.84166	0.609528	3.02146	0.00251562	0.0150059	262.217	1.30761	0.412395	3.17078	0.0015203	0.00770261	368.809	1.41189	0.42622	3.31259	0.000924353	0.00859265
ENSG00000196696.12	PDXDC2P	80.8429	2.19949	0.916066	2.40102	0.0163494	0.0648346	228.717	2.54868	0.486191	5.24214	1.58726e-07	1.96158e-06	136.885	2.88638	0.83908	3.43993	0.000581868	0.00590879
ENSG00000196739.14	COL27A1	4271.7	1.24957	0.167972	7.43917	1.01319e-13	5.45357e-12	3159.66	1.11143	0.147314	7.54465	4.53519e-14	1.15948e-12	4899.92	1.69444	0.250503	6.76416	1.34089e-11	1.30744e-09
ENSG00000197063.10	MAFG	1547.79	1.47685	0.249436	5.92074	3.20503e-09	8.91181e-08	1520.08	1.08535	0.1745	6.2198	4.978e-10	8.54871e-09	1013.9	1.66324	0.349018	4.76547	1.88416e-06	4.99336e-05
ENSG00000197070.13	ARRDC1	308.515	2.4335	0.472901	5.1459	2.66236e-07	5.20668e-06	350.159	1.29978	0.37132	3.50044	0.000464488	0.00277621	220.931	2.55435	0.557511	4.5817	4.61205e-06	0.000107881
ENSG00000197182.13	MIRLET7BHG	5664.83	3.1935	0.253064	12.6193	1.65194e-36	8.5517e-34	6370.42	2.85397	0.11072	25.7765	1.62547e-146	1.38524e-143	4516.7	2.86931	0.232137	12.3604	4.28033e-35	6.98123e-32
ENSG00000197283.13	SYNGAP1	2656.4	1.64856	0.229391	7.18667	6.63896e-13	3.19269e-11	3246.35	1.44491	0.134153	10.7706	4.73928e-27	2.93735e-25	2762.99	1.90123	0.269021	7.06723	1.58058e-12	1.91603e-10
ENSG00000197381.15	ADARB1	8154.6	4.01876	0.167266	24.0261	1.48296e-127	5.22031e-124	2788.92	4.24745	0.175549	24.1952	2.49838e-129	1.76205e-126	6114.29	3.52748	0.222992	15.8188	2.30735e-56	6.89937e-53
ENSG00000197536.10	C5orf56	366.908	1.85475	0.544749	3.40478	0.000662178	0.00507843	774.293	1.79296	0.232024	7.72745	1.09718e-14	2.92196e-13	388.862	2.11297	0.439368	4.80913	1.51592e-06	4.12076e-05
ENSG00000197774.12	EME2	1388.97	2.06507	0.266284	7.75515	8.82389e-15	5.62715e-13	1247.4	2.23226	0.23533	9.48564	2.40896e-21	1.03292e-19	971.189	2.43112	0.312919	7.76917	7.90011e-15	1.66748e-12
ENSG00000198169.8	ZNF251	811.02	1.11524	0.311786	3.57694	0.000347646	0.00293614	935.707	1.08869	0.216271	5.03394	4.80498e-07	5.51803e-06	845.867	1.40092	0.326198	4.29469	1.74935e-05	0.000332821
ENSG00000198353.7	HOXC4	478.016	1.57828	0.443197	3.56112	0.00036928	0.00309068	844.125	1.74861	0.242618	7.20724	5.70982e-13	1.33314e-11	612.636	1.79978	0.372567	4.83075	1.3602e-06	3.75437e-05
ENSG00000198393.7	ZNF26	774.126	1.08352	0.353508	3.06504	0.00217642	0.0133941	723.789	1.2127	0.247385	4.90209	9.48241e-07	1.03658e-05	786.212	1.03896	0.386221	2.69006	0.00714388	0.0404317
ENSG00000198466.11	ZNF587	802.365	1.0161	0.374096	2.71615	0.00660466	0.0321395	1140.03	1.0599	0.222526	4.76306	1.90681e-06	1.9697e-05	827.219	1.42362	0.381201	3.73456	0.000188042	0.0023592
ENSG00000198517.9	MAFK	839.766	1.00804	0.346715	2.9074	0.00364449	0.0202632	1347.69	1.7553	0.184158	9.53149	1.55048e-21	6.76163e-20	682.534	1.39948	0.368117	3.80173	0.000143687	0.00189829
ENSG00000198556.13	ZNF789	262.417	1.90615	0.552012	3.4531	0.000554175	0.00436046	231.261	1.61836	0.516317	3.13442	0.00172194	0.00855573	284.61	1.1393	0.47449	2.4011	0.0163458	0.0743185
ENSG00000198563.13	DDX39B	1444.24	1.21758	0.267067	4.55908	5.13771e-06	7.6505e-05	2016.53	1.50918	0.15189	9.93602	2.90192e-23	1.41809e-21	1689.77	1.67265	0.288936	5.789	7.08056e-09	3.75835e-07
ENSG00000198590.11	C3orf35	164.037	2.49767	0.678797	3.67956	0.000233636	0.00211426	147.924	2.39704	0.543093	4.41367	1.01633e-05	9.03386e-05	203.703	2.01686	0.689575	2.92478	0.00344695	0.0238255
ENSG00000198695.2	MT-ND6	101461	6.68531	0.134826	49.5848	0	0	171092	6.49236	0.0665646	97.5348	0	0	109073	5.423	0.256662	21.1289	4.31079e-99	3.86699e-95
ENSG00000198712.1	MT-CO2	91588.5	1.73966	0.152125	11.4357	2.77196e-30	7.86925e-28	178778	2.28757	0.0605359	37.7887	0	0	135277	1.62801	0.233682	6.96678	3.24275e-12	3.63614e-10
ENSG00000198727.2	MT-CYB	69440.2	2.31753	0.169163	13.7	1.01567e-42	6.87568e-40	115350	2.61313	0.0575579	45.4	0	0	91469.7	2.32056	0.210428	11.0278	2.80692e-28	3.35727e-25
ENSG00000198753.11	PLXNB3	1376.09	1.41681	0.267546	5.29557	1.18646e-07	2.50997e-06	1198.72	1.57368	0.190026	8.28136	1.21781e-16	3.74556e-15	1059.44	2.031	0.402296	5.04853	4.45223e-07	1.4315e-05
ENSG00000198763.3	MT-ND2	36232.9	2.6559	0.152421	17.4247	5.35669e-68	7.25254e-65	86807.5	3.15848	0.0646821	48.8308	0	0	63484.8	2.57282	0.218565	11.7714	5.47834e-32	8.19057e-29
ENSG00000198786.2	MT-ND5	96447.3	1.51101	0.16138	9.36303	7.74818e-21	9.74113e-19	195304	1.86924	0.0586627	31.8642	8.3601e-223	9.49939e-220	144420	1.50136	0.201985	7.43303	1.06134e-13	1.70014e-11
ENSG00000198804.2	MT-CO1	250025	1.17454	0.163816	7.16986	7.50729e-13	3.59065e-11	491518	1.81408	0.0567883	31.9446	6.41677e-224	7.72013e-221	364390	1.31281	0.195729	6.70729	1.98269e-11	1.88209e-09
ENSG00000198840.2	MT-ND3	1686.71	2.21901	0.327289	6.77998	1.20191e-11	4.68029e-10	2933.46	2.64587	0.137255	19.277	8.3833e-83	3.06185e-80	1809.46	2.11069	0.270581	7.8006	6.16126e-15	1.34804e-12
ENSG00000198886.2	MT-ND4	125190	2.13218	0.15692	13.5877	4.73848e-42	2.87593e-39	313979	2.59523	0.0572765	45.3106	0	0	179129	2.08173	0.214756	9.69344	3.21505e-22	2.21851e-19
ENSG00000198888.2	MT-ND1	78874.2	2.63014	0.146555	17.9464	5.11968e-72	8.19196e-69	178622	3.23787	0.0617098	52.4692	0	0	127678	2.67607	0.195677	13.6759	1.41349e-42	3.16993e-39
ENSG00000198899.2	MT-ATP6	39806.9	2.32481	0.161012	14.4388	2.95133e-47	2.25854e-44	111952	3.04224	0.0574067	52.9945	0	0	73079.3	2.28769	0.235988	9.69412	3.19381e-22	2.21851e-19
ENSG00000198938.2	MT-CO3	37754.1	1.24589	0.165077	7.54731	4.44335e-14	2.5558e-12	84255.8	1.78617	0.0628633	28.4136	1.37478e-177	1.40592e-174	55249.6	1.42193	0.199691	7.12065	1.07418e-12	1.33832e-10
ENSG00000199179.3	MIRLET7I	109.484	4.4628	1.03098	4.32871	1.49982e-05	0.000194248	79.5835	1.93684	0.707356	2.73813	0.00617889	0.02504	138.852	3.95449	0.868414	4.55369	5.27131e-06	0.000120475
ENSG00000199545.1	RNA5SP195	59.2123	3.0653	1.04434	2.93515	0.00333389	0.0188924	37.2893	2.71592	1.09683	2.47615	0.0132807	0.046744	72.9679	2.64009	0.984445	2.6818	0.00732268	0.0411322
ENSG00000199805.1	RNU1-134P	120.944	6.13385	0.96426	6.36119	2.00191e-10	6.56156e-09	24.5536	5.24697	1.50356	3.48969	0.000483574	0.00287683	59.5472	2.96602	1.08371	2.73693	0.00620163	0.036444
ENSG00000201689.1	SNORD114-29	67.7351	6.95403	1.35855	5.11872	3.07623e-07	5.94344e-06	38.7881	2.40844	1.19861	2.00936	0.0444988	0.120996	13.0099	4.68011	2.14069	2.18627	0.0287961	0.110316
ENSG00000202566.4	MIR421	60.2087	2.31418	1.14098	2.02824	0.0425361	0.131096	53.7351	3.99878	0.917043	4.36051	1.29759e-05	0.000112408	45.352	2.24517	1.09495	2.05049	0.040317	0.139396
ENSG00000203709.10	C1orf132	666.171	2.90174	0.419406	6.9187	4.55817e-12	1.90115e-10	527.496	2.7565	0.288516	9.55407	1.24705e-21	5.47336e-20	529.979	2.71715	0.377912	7.1899	6.48386e-13	8.25013e-11
ENSG00000203761.5	MSTO2P	79.8756	3.04929	0.893932	3.4111	0.000647012	0.00498358	81.3038	2.64019	0.723605	3.64866	0.000263613	0.00168859	139.224	2.74323	0.736405	3.72516	0.00019519	0.00242682
ENSG00000203804.4	ADAMTSL4-AS1	226.102	2.59161	0.664904	3.89771	9.71051e-05	0.00100009	576.13	2.93739	0.305004	9.63066	5.93481e-22	2.66779e-20	250.189	1.83849	0.596367	3.08282	0.00205051	0.0158297
ENSG00000203993.4	ARRDC1-AS1	216.949	1.7926	0.55961	3.2033	0.00135863	0.00913763	253.198	1.16507	0.412982	2.82111	0.00478578	0.02014	188.744	1.5151	0.718929	2.10743	0.03508	0.126634
ENSG00000204177.10	BMS1P1	159.328	1.96876	0.793513	2.48106	0.0130991	0.0551607	237.664	2.06765	0.42004	4.9225	8.54472e-07	9.42638e-06	212.822	1.7337	0.78647	2.2044	0.0274962	0.106777
ENSG00000204271.11	SPIN3	302.359	1.82738	0.541754	3.37308	0.000743334	0.00559541	269.278	1.23434	0.398708	3.09584	0.00196258	0.00955474	280.745	1.87307	0.591657	3.1658	0.00154658	0.0127371
ENSG00000204304.11	PBX2	1000.73	1.2436	0.309249	4.02135	5.78667e-05	0.000631439	1900.65	1.26877	0.156454	8.10956	5.0804e-16	1.49295e-14	1468.95	1.42865	0.282454	5.05798	4.23722e-07	1.37717e-05
ENSG00000204305.13	AGER	196.918	2.03495	0.670851	3.03339	0.00241822	0.0145118	446.001	2.04328	0.3196	6.39323	1.62414e-10	2.93449e-09	224.491	1.61199	0.528018	3.0529	0.00226643	0.0171787
ENSG00000204344.14	STK19	364.523	1.44678	0.426759	3.39016	0.000698531	0.00532244	450.529	1.03493	0.308625	3.35335	0.000798405	0.00443021	431.023	2.33092	0.59779	3.89922	9.65035e-05	0.00137848
ENSG00000204410.14	MSH5	113.539	2.34303	0.758926	3.0873	0.00201987	0.0126159	133.435	1.88861	0.556085	3.39626	0.000683134	0.00387833	145.342	2.99929	0.672762	4.45817	8.26615e-06	0.000176341
ENSG00000204650.13	CRHR1-IT1	331.764	1.53345	0.459146	3.33978	0.000838434	0.00616428	310.65	1.25816	0.410979	3.06137	0.00220325	0.0104798	264.878	2.4208	0.635389	3.80995	0.000138994	0.00184036
ENSG00000204681.10	GABBR1	1941.82	2.39336	0.261546	9.15082	5.65005e-20	6.54253e-18	2982.11	2.19075	0.12593	17.3966	8.75772e-68	1.92604e-65	2323.91	2.23598	0.258191	8.66019	4.70986e-18	1.62499e-15
ENSG00000204946.9	ZNF783	898.679	1.63835	0.285134	5.74591	9.14291e-09	2.35614e-07	1305.33	1.32389	0.19536	6.77666	1.22987e-11	2.53829e-10	656.503	1.57433	0.342334	4.59881	4.24912e-06	0.000100572
ENSG00000205268.10	PDE7A	282.493	1.49235	0.55895	2.66991	0.0075871	0.0360823	250.21	1.14172	0.396714	2.87793	0.00400288	0.017375	512.939	1.98219	0.534356	3.70949	0.000207676	0.00256429
ENSG00000205683.11	DPF3	756.454	1.66436	0.305256	5.45235	4.97086e-08	1.12458e-06	1648.02	1.36049	0.163844	8.30356	1.01033e-16	3.12623e-15	872.526	1.19734	0.325923	3.6737	0.000239062	0.00288239
ENSG00000205885.7	C1RL-AS1	1242.34	2.26196	0.32258	7.0121	2.34774e-12	1.02793e-10	2118.11	1.7578	0.171171	10.2693	9.6927e-25	5.16262e-23	921.927	1.44831	0.310616	4.66271	3.12076e-06	7.69629e-05
ENSG00000205903.6	ZNF316	2076.2	1.36891	0.226582	6.04155	1.52636e-09	4.44057e-08	2134.24	1.46927	0.158905	9.24624	2.32522e-20	9.60762e-19	1263.67	1.50997	0.346393	4.35913	1.30583e-05	0.000261097
ENSG00000206417.8	H1FX-AS1	118.45	2.27904	0.866569	2.62996	0.00853942	0.0396472	254.798	1.66849	0.438637	3.8038	0.000142494	0.000975049	69.5458	2.37652	0.942207	2.52229	0.0116594	0.057737
ENSG00000206573.8	THUMPD3-AS1	358.634	1.99976	0.516483	3.87188	0.000108	0.00109436	479.981	1.94573	0.296447	6.56351	5.25555e-11	1.01312e-09	396.535	1.30717	0.461725	2.83107	0.00463927	0.029535
ENSG00000207563.1	MIR23B	294.902	3.29266	0.522924	6.29663	3.04193e-10	9.77026e-09	70.5104	2.76656	1.08394	2.55231	0.010701	0.0393017	146.586	3.13537	0.697682	4.49399	6.99013e-06	0.000152567
ENSG00000207569.2	MIR433	146.584	3.31429	0.82946	3.99572	6.4499e-05	0.000695617	141.477	3.2683	0.564926	5.78536	7.23558e-09	1.08258e-07	147.812	3.91211	0.772993	5.06099	4.17077e-07	1.35803e-05
ENSG00000207574.1	MIR661	97.4635	6.41729	1.21091	5.29957	1.16079e-07	2.4586e-06	7.77986	6.63186	2.78938	2.37754	0.0174288	0.0581234	62.3154	6.68394	1.85227	3.60852	0.000307953	0.00355179
ENSG00000207780.1	MIR648	138.224	6.05768	0.854716	7.08736	1.36692e-12	6.24913e-11	39.6404	2.89511	1.07902	2.6831	0.00729436	0.0286742	79.699	3.73768	1.04344	3.58207	0.000340877	0.00385332
ENSG00000207864.3	MIR27B	198.534	4.13114	0.638356	6.47153	9.70125e-11	3.30914e-09	89.7707	2.71238	0.746717	3.6324	0.000280792	0.00178466	124.286	2.50945	0.774856	3.2386	0.00120118	0.0104411
ENSG00000207870.1	MIR221	62.1948	3.98809	1.06176	3.75611	0.000172576	0.00165172	58.3671	3.8245	0.876864	4.36156	1.29136e-05	0.000112011	83.6373	2.97483	0.876932	3.39231	0.000693061	0.00684128
ENSG00000208028.1	MIR616	90.2657	2.61512	0.878409	2.97711	0.0029098	0.0169251	62.7031	1.78383	0.841594	2.11958	0.0340414	0.0982569	69.2514	2.5079	1.0785	2.32536	0.0200528	0.0855978
ENSG00000210107.1	MT-TQ	11256.9	5.93142	0.152488	38.8975	0	0	17002.1	6.25138	0.093028	67.1989	0	0	9241.6	5.62836	0.355392	15.8371	1.72716e-56	6.19738e-53
ENSG00000210117.1	MT-TW	566.425	1.45501	0.359609	4.04609	5.20808e-05	0.000575801	1001.85	2.75348	0.230512	11.945	6.89118e-33	5.2396e-31	657.817	2.60989	0.524926	4.97193	6.62912e-07	2.03304e-05
ENSG00000210127.1	MT-TA	5638.04	6.17525	0.215078	28.7117	2.7273e-181	1.60011e-177	4435.13	5.31749	0.157336	33.797	2.18219e-250	3.18803e-247	2680.7	4.87264	0.37571	12.9692	1.83016e-38	3.28349e-35
ENSG00000210144.1	MT-TY	529.787	5.05848	0.442194	11.4395	2.65349e-30	7.65642e-28	839.63	6.12924	0.310719	19.726	1.28995e-86	5.0737e-84	649.165	4.44075	0.440885	10.0724	7.32003e-24	6.91204e-21
ENSG00000210151.2	MT-TS1	1012.68	4.7952	0.358656	13.3699	9.06362e-41	5.14609e-38	1695.34	4.6929	0.227423	20.6351	1.32979e-94	6.18141e-92	705.859	3.35931	0.518089	6.48405	8.92909e-11	7.48583e-09
ENSG00000210196.2	MT-TP	2805.5	5.06837	0.244384	20.7394	1.52927e-95	3.36459e-92	7626.82	5.61511	0.116187	48.3284	0	0	4088.57	4.54756	0.269161	16.8954	4.86786e-64	2.18336e-60
ENSG00000211574.1	MIR770	56.7736	3.62023	1.37806	2.62706	0.00861273	0.0398508	32.7428	2.24813	1.0975	2.04841	0.0405194	0.112666	151.919	4.33931	1.32835	3.26669	0.00108811	0.00966424
ENSG00000212694.8	LINC01089	285.347	2.93429	0.550932	5.32605	1.0037e-07	2.14132e-06	310.149	3.25424	0.393831	8.26304	1.42003e-16	4.34139e-15	119.491	3.08234	0.717083	4.29844	1.72001e-05	0.000329334
ENSG00000212907.2	MT-ND4L	9921.58	2.25678	0.19494	11.5768	5.40483e-31	1.72964e-28	24705.3	2.68905	0.0707181	38.025	0	0	15259	2.24407	0.234764	9.55885	1.19069e-21	7.36624e-19
ENSG00000213036.3	RP11-365D23.4	104.831	3.03207	0.859544	3.52754	0.000419445	0.00345792	85.7589	2.3147	0.769241	3.00907	0.00262048	0.0121615	160.735	3.17314	0.723896	4.38342	1.1683e-05	0.000239274
ENSG00000213073.4	RP11-288H12.3	141.789	2.36362	0.790039	2.99178	0.00277358	0.0162132	156.586	2.26565	0.557434	4.06442	4.81514e-05	0.000367752	79.0233	2.26753	0.88498	2.56223	0.0104001	0.0533873
ENSG00000213197.3	AC012066.1	149.324	2.88708	0.670068	4.30863	1.64267e-05	0.000210427	219.246	2.37474	0.470024	5.0524	4.36304e-07	5.04736e-06	208.481	2.29056	0.780667	2.9341	0.00334513	0.0232616
ENSG00000213347.10	MXD3	303.46	1.9474	0.476123	4.09012	4.31159e-05	0.000486812	644.908	1.27894	0.27404	4.66697	3.0567e-06	3.04671e-05	412.6	1.12798	0.404454	2.7889	0.00528872	0.0325758
ENSG00000213398.7	LCAT	523.981	2.07375	0.374249	5.54109	3.00592e-08	7.13996e-07	909.114	2.20596	0.224526	9.82493	8.79368e-23	4.16336e-21	668.474	2.34819	0.421942	5.5652	2.61856e-08	1.17156e-06
ENSG00000213613.2	RP11-380G5.3	95.5907	2.06376	0.901339	2.28966	0.0220413	0.0813822	150.821	1.74887	0.533497	3.27812	0.00104502	0.00555452	162.378	2.41824	0.796553	3.03587	0.00239839	0.0178768
ENSG00000213865.7	C8orf44	102.072	2.00267	0.851569	2.35174	0.0186856	0.0718245	159.743	2.29906	0.553049	4.15706	3.2237e-05	0.000256155	83.3899	2.0437	0.851211	2.40093	0.0163534	0.0743295
ENSG00000213901.10	SLC23A3	85.9629	2.88588	1.09784	2.62868	0.00857171	0.0397342	82.8232	3.435	0.730159	4.70446	2.54542e-06	2.56714e-05	86.308	3.95731	1.1771	3.36193	0.000774001	0.00747784
ENSG00000213928.8	IRF9	162.763	3.06826	0.767731	3.99653	6.42791e-05	0.00069367	156.252	3.00507	0.565232	5.31654	1.05761e-07	1.34607e-06	119.995	3.53758	1.03102	3.43116	0.000601004	0.00606787
ENSG00000214021.15	TTLL3	1032.46	1.46978	0.285581	5.14664	2.65196e-07	5.1979e-06	1159.32	1.75375	0.193331	9.07121	1.17707e-19	4.56824e-18	1116.97	1.62699	0.334265	4.86735	1.13102e-06	3.17057e-05
ENSG00000214176.9	PLEKHM1P1	2124.02	1.16118	0.26187	4.43418	9.24254e-06	0.000127391	2055.76	1.44263	0.208637	6.91455	4.69341e-12	1.00834e-10	1559.37	1.38933	0.279733	4.96662	6.81316e-07	2.07178e-05
ENSG00000214188.9	ST7-OT4	78.1171	2.08848	0.904275	2.30957	0.0209121	0.0782304	132.813	1.93557	0.637573	3.03584	0.0023987	0.0112772	207.849	3.51601	0.684459	5.13692	2.7928e-07	9.47177e-06
ENSG00000214193.9	SH3D21	839.978	2.17901	0.356587	6.11075	9.91626e-10	2.97843e-08	1416.28	2.07154	0.197505	10.4886	9.74937e-26	5.50839e-24	901.706	2.1759	0.326831	6.65758	2.78369e-11	2.57434e-09
ENSG00000214279.12	SCART1	238.194	2.28688	0.67247	3.40071	0.000672106	0.00514113	467.628	2.0123	0.304138	6.61641	3.68027e-11	7.25169e-10	242.16	2.01521	0.577251	3.49104	0.00048114	0.00509571
ENSG00000214413.7	BBIP1	283.24	2.03991	0.523221	3.89876	9.66883e-05	0.000996376	245.352	1.24609	0.42762	2.91402	0.0035681	0.0157519	186.982	1.24425	0.593829	2.0953	0.0361443	0.129333
ENSG00000214548.14	MEG3	12318.1	2.39769	0.176062	13.6184	3.1111e-42	1.95566e-39	23471.7	2.36405	0.0709636	33.3136	2.45347e-243	3.34539e-240	16298.3	2.05055	0.229118	8.94976	3.56249e-19	1.45261e-16
ENSG00000214765.8	SEPT7P2	518.917	1.65505	0.429692	3.85171	0.000117298	0.00117238	677.142	1.67136	0.256785	6.50877	7.57667e-11	1.42694e-09	720.511	1.55076	0.365053	4.24803	2.15658e-05	0.000395616
ENSG00000215039.6	CD27-AS1	290.222	1.169	0.508029	2.30105	0.0213891	0.0795245	616.063	1.51388	0.291159	5.1995	1.9983e-07	2.43572e-06	311.479	1.64845	0.507453	3.24848	0.00116024	0.0101754
ENSG00000215158.9	RP11-1023L17.1	287.335	1.5269	0.479643	3.1834	0.00145556	0.00968591	572.09	1.70909	0.292066	5.85172	4.86517e-09	7.41485e-08	298.836	1.04261	0.481886	2.16361	0.0304943	0.115033
ENSG00000215284.2	RP11-198M15.1	50.1159	4.9725	1.32803	3.74427	0.00018092	0.00172315	33.4016	3.80442	1.20632	3.15373	0.00161199	0.00808091	49.956	2.43606	1.1652	2.09068	0.0365571	0.130185
ENSG00000215375.6	MYL5	411.939	1.65295	0.430653	3.83824	0.00012392	0.00122949	768.164	2.14444	0.24067	8.91032	5.08853e-19	1.88543e-17	463.443	2.08142	0.398413	5.22428	1.74832e-07	6.25061e-06
ENSG00000215417.11	MIR17HG	86.2587	3.34287	1.2036	2.77739	0.0054797	0.027851	55.7369	2.10802	1.07003	1.97005	0.0488323	0.130217	50.4066	2.45377	1.07143	2.29018	0.022011	0.0911799
ENSG00000215440.11	NPEPL1	204.093	1.96436	0.754089	2.60495	0.00918882	0.0419322	272.961	2.15929	0.397818	5.42784	5.70397e-08	7.55102e-07	308.479	3.02957	0.540289	5.60731	2.055e-08	9.57632e-07
ENSG00000215788.9	TNFRSF25	288.861	2.52316	0.554956	4.54659	5.45221e-06	8.05149e-05	422.655	1.76678	0.376897	4.6877	2.76293e-06	2.77419e-05	138.625	1.72535	0.787196	2.19177	0.0283961	0.109161
ENSG00000215908.9	CROCCP2	1499.69	1.38118	0.227724	6.06514	1.31838e-09	3.87392e-08	1413.71	1.26277	0.222923	5.6646	1.47364e-08	2.11958e-07	1200.64	1.87425	0.291843	6.4221	1.34405e-10	1.08133e-08
ENSG00000216077.3	MIR887	62.071	8.25195	1.73059	4.76827	1.85813e-06	3.03667e-05	17.6831	4.69937	2.07312	2.26681	0.0234019	0.0731976	39.0876	7.21205	2.07186	3.48096	0.000499613	0.00524491
ENSG00000220785.7	MTMR9LP	659.745	1.61855	0.328093	4.93319	8.08958e-07	1.42385e-05	1493.23	2.08076	0.189764	10.965	5.63088e-28	3.59901e-26	864.442	2.74652	0.375645	7.31148	2.64215e-13	3.88547e-11
ENSG00000221176.1	MIR1207	39.3955	3.14255	1.34956	2.32857	0.0198818	0.0752501	37.5597	3.14395	1.05639	2.97614	0.00291902	0.0133206	69.3358	3.01259	1.15721	2.60333	0.00923223	0.0489033
ENSG00000221978.11	CCNL2	6679.71	1.27291	0.166256	7.65634	1.91309e-14	1.1527e-12	7936.62	1.11236	0.0930655	11.9524	6.30602e-33	4.81257e-31	6181.39	1.08874	0.213319	5.1038	3.329e-07	1.10808e-05
ENSG00000222009.8	BTBD19	2816.42	3.40171	0.196366	17.3233	3.13691e-67	3.94376e-64	2025.32	2.72618	0.16348	16.6759	1.9617e-62	3.8212e-60	841.302	3.15668	0.339011	9.31143	1.26127e-20	6.46528e-18
ENSG00000222041.10	LINC00152	610.746	1.39317	0.387299	3.59715	0.000321725	0.00275444	666.06	1.18408	0.280907	4.2152	2.49561e-05	0.000203439	637.181	1.65422	0.365452	4.52649	5.99714e-06	0.000133658
ENSG00000222112.1	RN7SKP16	72.2321	1.9885	0.986603	2.0155	0.0438518	0.133929	95.8157	2.34174	0.665792	3.51723	0.000436079	0.00262869	66.0869	2.61884	1.06045	2.46955	0.0135284	0.064458
ENSG00000223403.3	MEG9	168.108	3.31915	0.666285	4.98159	6.30646e-07	1.13963e-05	407.438	2.05352	0.316601	6.48616	8.8051e-11	1.63274e-09	328.646	3.08954	0.473622	6.52321	6.88196e-11	5.94399e-09
ENSG00000223473.2	GS1-124K5.3	111.846	2.02249	0.839731	2.40849	0.0160186	0.0638457	134.606	2.10338	0.612206	3.43573	0.000590952	0.0034153	82.7407	1.8556	0.856638	2.16614	0.0303006	0.114519
ENSG00000223599.1	RP11-216N14.7	68.0087	2.4676	1.03748	2.37846	0.017385	0.0680439	63.8661	2.54896	0.880375	2.89531	0.0037878	0.0166028	62.9581	2.73981	1.19788	2.28721	0.0221835	0.091698
ENSG00000223705.9	NSUN5P1	532.725	2.10812	0.47259	4.46078	8.16636e-06	0.000114805	517.379	2.53812	0.307406	8.25659	1.49896e-16	4.55544e-15	511.419	2.57506	0.393992	6.53583	6.32571e-11	5.53608e-09
ENSG00000223745.7	CCDC18-AS1	202.465	2.25173	0.734568	3.06537	0.00217398	0.0133931	600.218	2.45832	0.288452	8.52246	1.56205e-17	5.21185e-16	493.345	2.61594	0.564225	4.63635	3.54624e-06	8.60934e-05
ENSG00000223749.8	MIR503HG	558.669	2.21155	0.352954	6.26584	3.7082e-10	1.18025e-08	987.842	2.62771	0.211129	12.446	1.4697e-35	1.27914e-33	1302.67	2.08306	0.396817	5.24943	1.52574e-07	5.57501e-06
ENSG00000223756.6	TSSC2	317.187	1.71212	0.526323	3.25299	0.00114199	0.00791654	124.382	1.10378	0.559672	1.9722	0.0485869	0.129631	486.802	1.0061	0.392118	2.5658	0.0102938	0.0530352
ENSG00000223764.2	RP11-54O7.3	251.946	2.98649	0.795302	3.75516	0.00017323	0.00165707	665.576	1.786	0.258353	6.91302	4.74433e-12	1.01715e-10	646.629	2.96308	0.463231	6.39655	1.58926e-10	1.26163e-08
ENSG00000223959.8	AFG3L1P	885.494	1.35955	0.287191	4.73396	2.20183e-06	3.53276e-05	1281.23	1.81804	0.208504	8.71945	2.79554e-18	9.87516e-17	1012.39	1.09192	0.337001	3.24012	0.00119479	0.0103906
ENSG00000224066.1	RP4-622L5.7	165.629	3.06461	0.715799	4.28138	1.85738e-05	0.000233513	318.408	2.94189	0.565107	5.20589	1.93066e-07	2.35747e-06	86.0094	1.84224	0.825034	2.23293	0.0255537	0.101231
ENSG00000224430.2	MKRN5P	259.86	2.73442	0.583609	4.68536	2.79469e-06	4.37628e-05	317.453	1.93482	0.374272	5.16956	2.34641e-07	2.84139e-06	233.403	2.18038	0.602616	3.6182	0.00029666	0.00344713
ENSG00000224451.2	ATP5F1P1	36.7442	4.06094	1.58203	2.56692	0.0102607	0.0456513	92.6618	2.63609	0.903317	2.91823	0.00352019	0.015574	92.0943	4.80219	0.952429	5.04205	4.60577e-07	1.47557e-05
ENSG00000224594.2	RPL29P19	114.102	2.11784	0.79181	2.67468	0.00748014	0.0356507	173.827	2.07155	0.493398	4.19854	2.68641e-05	0.000217175	178.31	2.5058	0.913499	2.74307	0.0060867	0.0359433
ENSG00000224597.9	SVIL-AS1	806.537	1.05688	0.318222	3.32122	0.000896261	0.00649448	881.809	1.06037	0.238601	4.44413	8.82481e-06	7.94078e-05	881.843	1.44007	0.372621	3.86471	0.000111223	0.00154447
ENSG00000224660.1	SH3BP5-AS1	306.662	1.02754	0.49801	2.0633	0.0390844	0.124062	748.813	2.24257	0.253994	8.82924	1.05386e-18	3.83533e-17	439.642	1.15258	0.435184	2.64849	0.00808521	0.0443734
ENSG00000224895.1	VPS26BP1	88.5268	3.52109	0.989307	3.55915	0.000372052	0.00310944	46.6034	1.93874	0.940904	2.06051	0.0393502	0.110266	60.6612	2.15563	0.934061	2.3078	0.0210102	0.0884428
ENSG00000224975.1	INE1	69.5718	2.20146	0.961749	2.28901	0.0220786	0.0814545	93.9735	1.40413	0.66135	2.12313	0.0337426	0.0976012	182.31	3.32521	0.634129	5.24374	1.57355e-07	5.68029e-06
ENSG00000225138.7	CTD-2228K2.7	1054.73	2.62612	0.304253	8.63138	6.06172e-18	5.86222e-16	3392.26	2.2959	0.138027	16.6336	3.97835e-62	7.60459e-60	1548.56	2.2651	0.323946	6.99222	2.70576e-12	3.1118e-10
ENSG00000225206.7	MIR137HG	771.541	2.28643	0.439075	5.20739	1.9152e-07	3.86576e-06	213.93	1.64583	0.598757	2.74875	0.00598236	0.0243207	622.34	2.31282	0.36033	6.41861	1.37529e-10	1.10152e-08
ENSG00000225224.1	RP4-814D15.2	77.7706	2.6674	0.923568	2.88815	0.00387517	0.0211933	131.113	2.8733	0.617368	4.65411	3.25386e-06	3.22282e-05	107.209	2.26055	0.822801	2.74738	0.00600737	0.0356174
ENSG00000225300.1	RP11-1086F11.1	55.7131	2.48599	1.11766	2.22428	0.0261295	0.0923135	66.8553	2.62456	0.793172	3.30894	0.000936515	0.00507943	150.453	2.52639	0.735086	3.43687	0.000588487	0.00596836
ENSG00000225630.1	MTND2P28	1017.77	2.47453	0.286299	8.64316	5.46789e-18	5.31715e-16	2385.79	3.16732	0.171451	18.4737	3.36377e-76	9.29719e-74	1842.39	2.5382	0.262772	9.65932	4.48842e-22	2.87595e-19
ENSG00000225697.11	SLC26A6	729.081	1.2926	0.350556	3.68728	0.000226667	0.00206606	1095.34	1.40202	0.242058	5.7921	6.95109e-09	1.04307e-07	1074.85	1.84891	0.324193	5.7031	1.17649e-08	5.79875e-07
ENSG00000225746.9	SNHG23	569.82	1.75307	0.353571	4.95819	7.11529e-07	1.27273e-05	1602.89	1.76846	0.166219	10.6393	1.95499e-26	1.16236e-24	1370.65	1.61723	0.285059	5.67332	1.40052e-08	6.82793e-07
ENSG00000225761.1	RP11-417O11.5	69.6757	3.096	1.21327	2.55178	0.0107173	0.0472179	96.4689	2.55363	0.671615	3.80222	0.000143406	0.000980634	157.076	2.38364	0.61831	3.85508	0.000115692	0.00159909
ENSG00000225783.6	MIAT	86.4773	2.18356	0.938276	2.32721	0.0199541	0.0754305	225.485	1.91164	0.469355	4.07291	4.64286e-05	0.00035619	207.335	2.18724	0.610234	3.58427	0.000338022	0.00382374
ENSG00000225828.1	FAM229A	240.997	2.50906	0.531406	4.72154	2.34063e-06	3.72087e-05	516.706	2.86436	0.318336	8.99791	2.30058e-19	8.72984e-18	182.919	1.70812	0.648474	2.63407	0.00843692	0.045801
ENSG00000225877.1	AC004603.4	220.22	2.60423	0.583999	4.4593	8.22264e-06	0.00011532	52.8356	2.77251	0.880055	3.15038	0.00163056	0.00816797	158.622	2.43194	0.619784	3.92384	8.71484e-05	0.00126397
ENSG00000225972.1	MTND1P23	52.0676	2.24007	1.08943	2.05618	0.0397655	0.125463	220.985	3.79214	0.45283	8.37432	5.55435e-17	1.77228e-15	149.526	2.63496	0.633204	4.16131	3.16427e-05	0.000543256
ENSG00000226180.3	RP11-278A23.1	92.1145	5.21383	1.13819	4.5808	4.63192e-06	6.99198e-05	72.369	2.06182	0.746952	2.76032	0.00577456	0.023612	80.4439	2.00314	0.964872	2.07607	0.0378875	0.1331
ENSG00000226318.1	RP11-474D14.2	232.718	2.27697	0.585025	3.89209	9.93855e-05	0.00101821	377.595	2.80572	0.401847	6.98207	2.9086e-12	6.39672e-11	228.982	1.73697	0.614312	2.8275	0.00469125	0.0297195
ENSG00000226380.8	MIR29A	2430.86	1.83956	0.204082	9.01385	1.98942e-19	2.18849e-17	2694.46	2.00262	0.13411	14.9327	2.02019e-50	2.88944e-48	3302.73	1.74309	0.261149	6.67472	2.47713e-11	2.31469e-09
ENSG00000226419.7	SLC16A1-AS1	914.67	1.55254	0.36768	4.22253	2.41573e-05	0.000295068	901.816	1.12393	0.213335	5.26837	1.37643e-07	1.72184e-06	737.048	1.24852	0.360819	3.46023	0.000539712	0.00556493
ENSG00000226520.1	KIRREL-IT1	142.135	2.98868	0.719903	4.1515	3.30303e-05	0.000387221	82.9474	1.72041	0.735928	2.33774	0.0194006	0.0632894	226.694	2.51849	0.593884	4.24071	2.22814e-05	0.000404606
ENSG00000226696.5	LENG8-AS1	221.013	2.06641	0.620501	3.33023	0.000867749	0.00632957	311.03	1.98293	0.363016	5.46236	4.69843e-08	6.30557e-07	187.048	1.39332	0.588363	2.36812	0.0178785	0.0790434
ENSG00000226928.1	RPS14P4	89.7439	3.19553	0.992697	3.21904	0.00128623	0.00874087	107.909	2.59237	0.625084	4.14723	3.36526e-05	0.000266163	128.828	1.73022	0.841831	2.05531	0.0398495	0.138292
ENSG00000227200.1	RP11-121A14.3	247.841	3.77061	0.778601	4.8428	1.28019e-06	2.15624e-05	143.717	2.44939	0.577303	4.24282	2.20733e-05	0.000182116	110.446	3.47233	0.958848	3.62136	0.00029306	0.00341807
ENSG00000227248.1	FAM155A-IT1	329.624	3.3414	0.473762	7.05291	1.75213e-12	7.90748e-11	407.615	1.21837	0.335466	3.63188	0.000281367	0.00178776	296.005	3.60295	0.918408	3.92304	8.74383e-05	0.00126715
ENSG00000227372.11	TP73-AS1	640.755	1.14456	0.336633	3.40004	0.000673765	0.00514935	720.612	1.66713	0.289638	5.7559	8.61817e-09	1.27453e-07	437.332	1.65232	0.502147	3.29051	0.00100006	0.00908456
ENSG00000227953.6	LINC01341	146.514	1.87972	0.771324	2.437	0.0148095	0.0603244	177.272	2.72252	0.503736	5.40466	6.49307e-08	8.54037e-07	116.044	2.09559	0.981802	2.13443	0.0328077	0.120739
ENSG00000228049.7	POLR2J2	90.5217	2.13238	0.865644	2.46334	0.0137648	0.0571538	105.354	1.68322	0.626956	2.68475	0.00725844	0.0285773	102.157	2.86767	0.765125	3.74798	0.000178265	0.00225706
ENSG00000228253.1	MT-ATP8	20336.7	2.90692	0.177465	16.3803	2.64418e-60	2.58557e-57	48957.6	3.47177	0.0711769	48.7766	0	0	32914.3	2.63773	0.291197	9.05825	1.32561e-19	6.09816e-17
ENSG00000228393.3	LINC01004	123.987	3.623	0.85698	4.22764	2.36153e-05	0.000290058	108.021	1.96237	0.743349	2.6399	0.00829304	0.0318411	97.9196	2.50309	0.858122	2.91694	0.00353482	0.0242795
ENSG00000228434.1	AC004951.6	308.353	2.16456	0.604572	3.58032	0.000343174	0.00290814	287.498	2.19317	0.403209	5.43928	5.34966e-08	7.11885e-07	373.243	2.86978	0.577763	4.96705	6.79793e-07	2.07145e-05
ENSG00000228526.5	MIR34A	993.316	2.75318	0.34584	7.96084	1.70875e-15	1.21764e-13	433.507	2.46155	0.326678	7.53509	4.87998e-14	1.23527e-12	545.859	2.31145	0.387648	5.96275	2.4803e-09	1.48826e-07
ENSG00000228768.2	MIR365B	185.773	2.46192	0.776181	3.17184	0.00151478	0.0100081	114.279	2.61136	0.66178	3.94597	7.9479e-05	0.000572389	128.184	1.73468	0.845805	2.05093	0.0402742	0.139329
ENSG00000228808.1	HMGB3P4	67.4491	3.04066	1.30661	2.32714	0.0199579	0.0754305	53.665	2.19176	0.885813	2.4743	0.0133499	0.0469554	123.892	2.41914	0.926318	2.61157	0.00901285	0.0481249
ENSG00000229180.5	GS1-124K5.11	1419.86	3.05199	0.266502	11.452	2.29669e-30	6.73734e-28	1155.6	2.80241	0.251604	11.1382	8.1767e-29	5.48322e-27	881.157	3.12596	0.361525	8.6466	5.30545e-18	1.79594e-15
ENSG00000229344.1	MTCO2P12	417.795	2.17491	0.544032	3.99776	6.39435e-05	0.000690895	918.021	2.93509	0.277267	10.5858	3.46828e-26	2.02099e-24	660.479	2.09253	0.403107	5.191	2.09166e-07	7.32938e-06
ENSG00000229419.1	RALGAPA1P1	87.6166	2.41763	0.870552	2.77712	0.00548427	0.0278662	94.6	1.92604	0.73225	2.63031	0.00853071	0.0325702	163.541	1.779	0.61587	2.8886	0.00386962	0.0259048
ENSG00000230071.2	RPL4P6	184.062	2.41401	0.680398	3.54793	0.000388267	0.00322657	113.716	1.96532	0.685169	2.86838	0.00412582	0.0178179	143.273	2.1092	0.821529	2.56741	0.010246	0.0528853
ENSG00000230184.1	SMYD3-IT1	369.35	2.66909	0.495149	5.39047	7.02739e-08	1.54226e-06	161.731	3.03706	0.606933	5.00395	5.61673e-07	6.38571e-06	157.888	2.58365	0.829012	3.11654	0.00182988	0.0145137
ENSG00000230373.8	GOLGA6L5P	488.96	1.66965	0.379278	4.40217	1.07173e-05	0.00014477	466.482	1.45875	0.313846	4.64799	3.35192e-06	3.30713e-05	670.89	2.58329	0.355388	7.26893	3.62353e-13	5.15951e-11
ENSG00000230417.11	LINC00856	464.196	2.15796	0.392248	5.50151	3.76562e-08	8.77251e-07	164.561	1.72571	0.520286	3.31685	0.000910394	0.00495748	616.107	2.26166	0.415945	5.43741	5.40617e-08	2.19619e-06
ENSG00000230454.1	U73166.2	171.546	2.11488	0.658869	3.20987	0.00132797	0.00896227	263.325	3.15994	0.416126	7.59371	3.10874e-14	8.06891e-13	93.38	1.81373	0.869882	2.08503	0.0370662	0.131242
ENSG00000230551.4	CTB-89H12.4	642.571	1.19547	0.332244	3.59817	0.000320465	0.00274611	1120.15	1.26533	0.196917	6.42571	1.31251e-10	2.38833e-09	938.159	1.44201	0.376413	3.83092	0.000127666	0.00172208
ENSG00000230590.7	FTX	2182.19	2.10193	0.249706	8.41765	3.84108e-17	3.41449e-15	2457.81	1.94038	0.144087	13.4668	2.45328e-41	2.77221e-39	1717.83	2.04808	0.263228	7.78061	7.21775e-15	1.56016e-12
ENSG00000230630.3	DNM3OS	825.11	1.73417	0.383847	4.51788	6.24623e-06	9.04111e-05	864.29	1.63449	0.227059	7.19852	6.0871e-13	1.41799e-11	566.297	1.37748	0.375477	3.66862	0.000243862	0.00293043
ENSG00000230715.3	RP11-274B21.4	829.479	2.43015	0.322243	7.54135	4.65134e-14	2.65806e-12	822.699	1.92561	0.230232	8.3638	6.07322e-17	1.92582e-15	553.481	2.85168	0.677368	4.20994	2.55441e-05	0.0004553
ENSG00000231440.1	RP11-467I20.6	157.638	2.40545	0.802419	2.99774	0.00271987	0.0159734	133.743	3.66368	0.612787	5.97872	2.24898e-09	3.55474e-08	169.3	2.39442	0.6678	3.58554	0.000336388	0.00380765
ENSG00000231566.1	RP5-1158E12.3	136.177	1.53411	0.704509	2.17755	0.0294392	0.101006	334.101	2.5305	0.3806	6.64871	2.95676e-11	5.90573e-10	175.808	1.58757	0.749842	2.11721	0.0342421	0.124564
ENSG00000231607.9	DLEU2	411.365	2.55552	0.518742	4.92638	8.37651e-07	1.46994e-05	434.088	1.8544	0.31658	5.8576	4.69598e-09	7.18914e-08	456.115	2.06272	0.432656	4.76758	1.86448e-06	4.97037e-05
ENSG00000231721.6	LINC-PINT	2245.25	2.46859	0.272643	9.05429	1.37461e-19	1.53129e-17	1719.45	1.80919	0.172522	10.4867	9.94181e-26	5.60165e-24	1489.99	1.57541	0.324831	4.84994	1.23499e-06	3.42987e-05
ENSG00000232082.1	RPS6KA2-IT1	65.2639	4.00463	1.11938	3.57755	0.000346833	0.00293209	56.0774	2.61543	0.972111	2.69047	0.00713523	0.028184	103.229	4.67247	1.06946	4.36901	1.2481e-05	0.000252164
ENSG00000232228.1	RP11-77O7.1	65.2124	4.2417	1.28562	3.29934	0.000969118	0.00692146	73.5355	2.57739	0.828763	3.10992	0.00187136	0.00918745	88.6969	2.22486	0.878585	2.53232	0.0113311	0.0567409
ENSG00000232487.1	RASA3-IT1	236.687	5.02789	0.644433	7.80204	6.0914e-15	3.94172e-13	196.466	3.58544	0.504337	7.1092	1.16718e-12	2.64367e-11	152.664	3.69944	0.660441	5.60147	2.12545e-08	9.85342e-07
ENSG00000232931.5	LINC00342	393.899	1.66047	0.459893	3.61056	0.000305539	0.00264139	571.222	1.95552	0.273427	7.15188	8.55986e-13	1.96934e-11	582.47	1.88674	0.369441	5.107	3.27305e-07	1.09148e-05
ENSG00000233429.9	HOTAIRM1	123.861	3.03186	0.743146	4.07976	4.50828e-05	0.000506383	109.152	3.55942	0.652698	5.4534	4.94165e-08	6.61031e-07	77.1438	2.26516	0.866534	2.61405	0.00894767	0.0478766
ENSG00000233858.4	AC026904.1	99.4936	3.16666	0.853263	3.71123	0.000206254	0.00191067	86.008	2.64	0.915767	2.88283	0.00394117	0.0171727	171.772	3.33276	0.659753	5.05152	4.38299e-07	1.41438e-05
ENSG00000234062.7	RP11-308D16.2	86.1741	3.4598	0.959195	3.60698	0.000309776	0.00267273	137.677	2.68165	0.594412	4.51143	6.43919e-06	5.9405e-05	68.8727	2.86029	1.14115	2.5065	0.0121932	0.0597538
ENSG00000234684.6	SDCBP2-AS1	170.921	2.54841	0.727898	3.50105	0.000463421	0.00375019	209.202	1.00567	0.476641	2.10992	0.0348651	0.100098	184.399	1.73635	0.688282	2.52273	0.0116446	0.0576957
ENSG00000235018.1	RP11-11M20.2	19.6584	8.0692	2.54429	3.17149	0.00151659	0.0100163	16.0532	6.17978	2.14582	2.87991	0.00397792	0.0173034	17.4159	7.6377	2.56063	2.98275	0.00285673	0.0206414
ENSG00000235194.8	PPP1R3E	214.897	1.73189	0.550192	3.14779	0.0016451	0.0106965	317.836	1.26298	0.4139	3.05142	0.00227765	0.010781	192.203	1.46744	0.552997	2.65362	0.00796329	0.0438519
ENSG00000235245.1	RP11-122K13.12	67.961	2.63833	0.995917	2.64914	0.00806958	0.0379564	119.285	4.05207	0.627445	6.45805	1.06061e-10	1.95378e-09	74.8204	2.92011	0.999033	2.92293	0.00346751	0.0239364
ENSG00000235590.7	GNAS-AS1	60.9549	2.1112	1.00971	2.0909	0.0365372	0.118203	73.1249	2.74735	0.74876	3.6692	0.000243308	0.00157132	95.8158	2.14182	0.973621	2.19985	0.0278177	0.107513
ENSG00000235703.5	LINC00894	363.683	3.03027	0.508348	5.96101	2.50682e-09	7.10508e-08	513.061	3.5401	0.308248	11.4846	1.57686e-30	1.12375e-28	337.972	3.62248	0.51327	7.05764	1.69358e-12	2.03923e-10
ENSG00000236047.1	AC073410.1	68.0543	2.54172	1.03555	2.45446	0.0141096	0.058014	68.7973	1.97691	0.75777	2.60886	0.00908456	0.0343323	82.0136	2.11606	0.960262	2.20363	0.0275507	0.106919
ENSG00000236144.6	TMEM147-AS1	183.163	1.39092	0.62293	2.23286	0.0255579	0.0908593	172.448	1.07901	0.503467	2.14316	0.0320999	0.0938047	196.149	1.5546	0.602125	2.58185	0.00982725	0.0512233
ENSG00000236670.1	KRT18P5	112.702	2.98132	0.946045	3.15135	0.00162519	0.0105905	78.8841	3.14213	0.793844	3.95812	7.55415e-05	0.000547114	61.6646	3.07107	1.04171	2.94811	0.00319724	0.0224772
ENSG00000237036.4	ZEB1-AS1	182.303	2.86348	0.657058	4.35803	1.3124e-05	0.000172384	158.072	2.04314	0.50358	4.05724	4.96571e-05	0.000378122	292.034	2.69356	0.621724	4.33241	1.47488e-05	0.000289505
ENSG00000237125.8	HAND2-AS1	267.348	1.65253	0.495189	3.33717	0.000846366	0.00620703	493.659	1.13055	0.291104	3.88366	0.000102894	0.00072669	292.821	1.93399	0.559006	3.4597	0.000540786	0.0055728
ENSG00000237406.1	NDUFA9P1	114.141	2.61778	0.805674	3.24918	0.0011574	0.00799819	181.413	2.72139	0.501533	5.42613	5.75881e-08	7.61376e-07	178.246	2.46684	0.589545	4.18432	2.86025e-05	0.000502111
ENSG00000237781.3	RP11-54A4.2	86.5694	2.56471	1.09322	2.34602	0.0189751	0.0726046	257.789	3.46764	0.426359	8.13313	4.18337e-16	1.23824e-14	138.972	3.23632	0.739315	4.37746	1.20069e-05	0.000244791
ENSG00000237973.1	MTCO1P12	3368.72	1.02567	0.225265	4.55314	5.28509e-06	7.85004e-05	5621.76	1.71054	0.109739	15.5873	8.88405e-55	1.39773e-52	4669.33	1.24897	0.225986	5.52677	3.26187e-08	1.42042e-06
ENSG00000239247.3	RN7SL589P	99.9781	2.25561	0.920888	2.44939	0.0143098	0.0586787	55.7927	2.83861	0.901671	3.14816	0.00164301	0.00822631	111.753	2.86778	0.939717	3.05175	0.00227512	0.0172228
ENSG00000239306.4	RBM14	900.399	2.32651	0.316744	7.34511	2.05598e-13	1.05811e-11	672.346	1.16232	0.283502	4.09988	4.13371e-05	0.000320982	512.816	1.46238	0.402952	3.62917	0.000284335	0.00333416
ENSG00000239415.1	AP001469.9	97.8197	3.00099	0.974298	3.08016	0.00206892	0.0128448	114.137	2.54316	0.647773	3.92601	8.63672e-05	0.000617431	129.532	3.40916	0.813308	4.19172	2.76843e-05	0.000486945
ENSG00000239653.1	PSMD6-AS2	139.437	2.20488	0.713157	3.09172	0.00199	0.0124648	291.711	2.48179	0.382081	6.49546	8.27817e-11	1.54342e-09	167.715	1.90276	0.590845	3.22041	0.00128007	0.0109517
ENSG00000239665.8	RP11-295P9.3	589.411	2.04618	0.377426	5.4214	5.9133e-08	1.31211e-06	671.678	2.14869	0.249101	8.62578	6.36557e-18	2.19553e-16	629.634	1.92528	0.38293	5.02777	4.96229e-07	1.57294e-05
ENSG00000239763.2	AC009120.3	116.515	1.89451	0.739037	2.56348	0.0103628	0.0459433	140.234	1.30877	0.532101	2.45963	0.0139082	0.0483651	119.723	1.91903	0.870842	2.20365	0.0275493	0.106919
ENSG00000239779.6	WBP1	89.0773	3.16032	0.866347	3.64787	0.000264421	0.00234463	101.31	2.42859	0.682275	3.55954	0.000371501	0.00228727	51.2727	2.4481	1.13687	2.15336	0.0312901	0.117053
ENSG00000240230.5	COX19	245.222	1.44714	0.588169	2.46041	0.0138777	0.0574192	441.821	1.07277	0.370853	2.89271	0.00381937	0.0167204	318.407	1.34334	0.479225	2.80314	0.00506073	0.0315478
ENSG00000240695.1	RP11-102M11.1	292.357	2.93218	0.631464	4.64346	3.42625e-06	5.28531e-05	258.809	1.61757	0.440706	3.67041	0.00024216	0.00156489	391.647	1.65043	0.470932	3.50461	0.000457277	0.00491112
ENSG00000240731.1	RP5-890O3.9	68.444	3.34483	1.14844	2.91251	0.00358541	0.0199832	145.118	3.61245	0.553825	6.52272	6.90417e-11	1.30872e-09	71.0669	3.80651	1.00604	3.78366	0.00015454	0.00200799
ENSG00000240775.1	RP11-170N16.2	86.5075	3.59524	0.937516	3.83486	0.000125636	0.00124441	161.623	1.988	0.53052	3.74727	0.000178767	0.0011941	188.122	2.61358	0.642048	4.07069	4.68732e-05	0.000748178
ENSG00000240964.3	RN7SL751P	61.8159	3.57549	1.18264	3.02332	0.00250017	0.0149374	66.1485	2.79845	0.854987	3.27308	0.00106381	0.00564411	138.269	3.35315	0.72366	4.6336	3.59359e-06	8.67733e-05
ENSG00000241015.2	TPM3P9	342.881	1.5897	0.45791	3.47164	0.000517283	0.00411791	391.226	1.38127	0.330894	4.17435	2.98841e-05	0.000239506	473.439	1.07462	0.443203	2.42467	0.0153222	0.0707217
ENSG00000241112.1	RPL29P14	127.695	2.92877	1.17275	2.49736	0.0125123	0.0532829	153.33	2.26025	0.621427	3.63719	0.00027563	0.00175622	102.581	1.56697	0.745515	2.10186	0.0355654	0.127922
ENSG00000241288.7	RP11-379B18.5	485.281	1.79376	0.376412	4.76542	1.88464e-06	3.07713e-05	648.315	1.78234	0.260682	6.83723	8.07384e-12	1.70241e-10	492.709	1.83558	0.394036	4.6584	3.18669e-06	7.82112e-05
ENSG00000241343.9	RPL36A	130.388	1.81643	0.777735	2.33554	0.0195151	0.0741548	190.2	2.10759	0.470025	4.48401	7.32542e-06	6.66489e-05	155.61	1.71229	0.640271	2.67433	0.00748795	0.0417858
ENSG00000241404.6	EGFL8	140.051	3.02903	0.789691	3.83572	0.000125199	0.00124148	149.147	1.81015	0.612023	2.95765	0.00309997	0.0140088	276.903	3.7456	0.804583	4.65533	3.23457e-06	7.91696e-05
ENSG00000241769.7	LINC00893	176.661	1.98726	0.663278	2.99611	0.00273443	0.0160216	208.842	2.66435	0.465064	5.72901	1.0102e-08	1.47689e-07	259.904	2.74741	0.684088	4.01616	5.91529e-05	0.000914881
ENSG00000241878.10	PISD	815.679	1.81971	0.407953	4.4606	8.17324e-06	0.00011481	1156.98	1.28161	0.237641	5.39302	6.92815e-08	9.06599e-07	764.206	1.09091	0.361152	3.02063	0.00252248	0.0186908
ENSG00000242028.6	HYPK	204.278	2.09496	0.611859	3.42392	0.000617243	0.0047944	337.735	2.80536	0.378133	7.41899	1.18018e-13	2.91173e-12	210.826	1.6163	0.541084	2.98715	0.00281589	0.0204203
ENSG00000242086.8	LINC00969	922.297	2.73989	0.351307	7.79915	6.23266e-15	4.01835e-13	1546.54	1.89135	0.179683	10.526	6.55469e-26	3.75527e-24	946.268	2.01671	0.340374	5.92498	3.1233e-09	1.81343e-07
ENSG00000242125.3	SNHG3	689.019	1.42472	0.37873	3.76183	0.000168673	0.00161876	900.121	1.44109	0.221553	6.50448	7.79635e-11	1.46158e-09	898.709	1.89225	0.495021	3.82257	0.000132067	0.00176954
ENSG00000242294.6	STAG3L5P	228.491	3.04662	0.621329	4.90339	9.41957e-07	1.63344e-05	177.328	2.60467	0.551302	4.72457	2.30604e-06	2.33919e-05	137.667	2.41824	0.781725	3.09346	0.00197834	0.0154185
ENSG00000242802.6	AP5Z1	2110.28	1.3811	0.200665	6.88264	5.87537e-12	2.41055e-10	1766.25	1.04152	0.194077	5.36653	8.02647e-08	1.03509e-06	1202.84	1.30561	0.481951	2.70901	0.00674838	0.0387309
ENSG00000243302.3	RP11-274B21.2	421.302	1.5452	0.44518	3.47095	0.000518616	0.00412479	710.102	2.34178	0.247067	9.47834	2.58355e-21	1.10547e-19	371.323	1.64512	0.52009	3.16315	0.0015607	0.0127915
ENSG00000243508.1	RP11-775J23.2	87.9736	2.91408	0.902428	3.22916	0.00124156	0.00847988	96.283	1.94668	0.661271	2.94385	0.00324161	0.0145556	92.0854	3.0777	0.813429	3.78362	0.000154564	0.00200799
ENSG00000243679.1	RP11-274B21.3	492.437	1.9394	0.407829	4.75542	1.98038e-06	3.21259e-05	723.428	2.02427	0.2411	8.39596	4.62084e-17	1.48835e-15	494.417	2.19856	0.450453	4.88078	1.05666e-06	3.00437e-05
ENSG00000243970.1	PPIEL	68.3723	3.92176	1.02783	3.81556	0.000135876	0.00133086	74.9763	2.32688	0.760548	3.05949	0.00221718	0.0105289	39.6303	2.71386	1.26395	2.14712	0.0317835	0.118108
ENSG00000244044.3	RN7SL735P	166.79	1.84516	0.650456	2.83672	0.00455802	0.0241716	220.502	2.08357	0.494919	4.20993	2.55454e-05	0.000207677	243.021	3.19344	0.555024	5.7537	8.731e-09	4.50123e-07
ENSG00000244242.1	IFITM10	152.746	3.47352	0.704148	4.93293	8.10038e-07	1.42432e-05	76.0898	3.03642	0.771992	3.93323	8.38127e-05	0.000601059	129.931	2.20311	0.704969	3.12511	0.00177739	0.0141662
ENSG00000244560.6	RP4-800G7.2	155.433	3.35351	0.778273	4.30891	1.64058e-05	0.000210325	177.308	2.35763	0.507126	4.64901	3.33532e-06	3.29552e-05	150.608	3.79861	0.705741	5.38245	7.34797e-08	2.90374e-06
ENSG00000244578.1	LINC01391	124.031	3.07588	0.784431	3.92116	8.81239e-05	0.000917793	163.875	1.70037	0.548411	3.10054	0.0019317	0.00943162	85.7453	2.02307	1.01551	1.99216	0.0463536	0.154636
ENSG00000244625.5	MIATNB	171.262	2.11204	0.611776	3.45232	0.000555792	0.00437109	215.376	1.69973	0.452607	3.75541	0.000173059	0.00116128	251.809	2.24918	0.622094	3.6155	0.000299771	0.00347429
ENSG00000244627.5	RP3-449O17.1	143.4	2.90341	0.6874	4.22375	2.40266e-05	0.000294084	105.054	1.62869	0.772219	2.10911	0.034935	0.100256	92.0159	1.96368	0.87413	2.24643	0.0246763	0.0988813
ENSG00000244687.11	UBE2V1	204.021	3.2035	0.582872	5.49607	3.88357e-08	9.01777e-07	344.936	2.5562	0.34808	7.3437	2.07764e-13	5.01108e-12	231.904	2.37847	0.522093	4.55565	5.22245e-06	0.00011951
ENSG00000244879.5	GABPB1-AS1	846.182	1.77309	0.295874	5.99273	2.06352e-09	5.9057e-08	1949.43	1.34759	0.15961	8.44306	3.09145e-17	1.01006e-15	1112.43	1.70328	0.318091	5.35469	8.57048e-08	3.32101e-06
ENSG00000244921.2	MTCYBP18	58.213	2.83262	1.07177	2.64295	0.0082188	0.0384936	28.4098	3.21256	1.20743	2.66067	0.00779857	0.0302894	107.146	2.14173	0.754023	2.8404	0.00450574	0.0289118
ENSG00000244945.1	RP11-1379J22.2	38.0524	3.51766	1.54186	2.28144	0.0225227	0.0825879	98.0658	2.98482	0.659661	4.52478	6.04598e-06	5.62084e-05	126.831	3.4543	0.738868	4.67513	2.93766e-06	7.34046e-05
ENSG00000245532.6	NEAT1	382395	4.319	0.666817	6.47704	9.35363e-11	3.20298e-09	233624	3.5882	0.056709	63.274	0	0	150529	3.49948	0.194692	17.9744	3.09007e-72	1.84796e-68
ENSG00000245680.9	ZNF585B	715.607	1.68741	0.313493	5.38259	7.34209e-08	1.60731e-06	945.409	1.22885	0.225772	5.4429	5.24201e-08	6.98013e-07	662.259	1.31326	0.363387	3.61394	0.000301583	0.00348852
ENSG00000246922.8	UBAP1L	406.79	2.02497	0.468286	4.32423	1.53067e-05	0.000197807	323.742	2.03796	0.360944	5.64618	1.64049e-08	2.34471e-07	273.223	1.93011	0.524101	3.68271	0.000230766	0.00279553
ENSG00000247095.2	MIR210HG	257.947	3.24461	0.621546	5.22022	1.78708e-07	3.64147e-06	363.667	1.56812	0.337595	4.64498	3.40116e-06	3.35247e-05	81.7427	2.03643	0.819977	2.48352	0.0130091	0.06264
ENSG00000247627.2	MTND4P12	461.477	2.1346	0.449528	4.74854	2.04893e-06	3.31464e-05	1141.3	2.74064	0.198358	13.8166	2.02433e-43	2.4645e-41	658.922	2.12412	0.383318	5.5414	3.00069e-08	1.31949e-06
ENSG00000247828.7	TMEM161B-AS1	193.484	1.32204	0.654376	2.0203	0.043352	0.132887	219.239	1.07355	0.425765	2.52145	0.0116873	0.0421959	188.265	1.18455	0.585344	2.02368	0.0430027	0.146341
ENSG00000247982.6	LINC00926	108.676	2.74878	0.779315	3.52717	0.00042002	0.00346103	109.846	2.2887	0.633761	3.6113	0.000304668	0.00191499	107.974	2.20358	0.741693	2.97101	0.0029682	0.021284
ENSG00000248019.2	FAM13A-AS1	152.604	2.44859	0.659396	3.71338	0.000204507	0.00190149	141.563	1.95824	0.580006	3.37624	0.000734825	0.00412668	236.017	2.05442	0.533016	3.85432	0.000116051	0.00160282
ENSG00000248449.2	PCDHGB8P	92.0479	2.60399	0.85771	3.03598	0.00239756	0.0144319	130.969	1.66145	0.564962	2.94081	0.0032735	0.014673	151.443	1.71539	0.796426	2.15386	0.0312513	0.116979
ENSG00000248476.1	BACH1-IT1	141.377	1.75363	0.680364	2.57748	0.00995224	0.0445665	123.163	2.74	0.579309	4.72977	2.24776e-06	2.28382e-05	111.633	2.46831	0.816331	3.02366	0.00249734	0.018522
ENSG00000248527.1	MTATP6P1	13112.8	2.19761	0.16086	13.6616	1.72188e-42	1.12247e-39	30735.4	2.7196	0.0656954	41.3972	0	0	21458.1	2.31549	0.201944	11.466	1.95436e-30	2.69716e-27
ENSG00000248787.1	RP11-666A20.4	146.468	4.42607	0.812837	5.44521	5.17434e-08	1.16911e-06	97.7799	3.41924	0.807452	4.23461	2.28951e-05	0.000188213	60.842	3.26135	1.05221	3.09952	0.00193832	0.0152057
ENSG00000249119.1	MTND6P4	271.135	5.50335	0.773574	7.1142	1.12568e-12	5.20028e-11	452.894	8.25757	0.631925	13.0673	5.06189e-39	5.30928e-37	221.516	5.30092	0.660306	8.02797	9.90975e-16	2.57668e-13
ENSG00000249476.1	CTD-2587M2.1	124.881	2.65895	0.73071	3.63886	0.000273844	0.00241238	330.276	3.23716	0.39257	8.24607	1.63694e-16	4.96005e-15	191.503	1.87544	0.612906	3.05991	0.00221401	0.0168488
ENSG00000249526.1	CTB-35F21.1	104.373	3.58606	0.99031	3.62115	0.000293294	0.00255305	12.6078	7.3259	2.5783	2.84136	0.00449209	0.0191302	43.0497	6.21107	1.64207	3.78246	0.000155285	0.0020159
ENSG00000249592.5	RP11-440L14.1	286.191	2.43399	0.560312	4.34398	1.39922e-05	0.000182022	394.141	2.30556	0.349211	6.60219	4.05122e-11	7.96728e-10	309.572	2.0998	0.463272	4.53254	5.82783e-06	0.000131188
ENSG00000249669.8	CARMN	8813.55	1.83602	0.169518	10.8308	2.45977e-27	5.62265e-25	9663.1	2.22622	0.0907897	24.5207	8.89132e-133	6.4948e-130	12304	2.11987	0.258512	8.20026	2.39869e-16	6.72421e-14
ENSG00000249850.1	KRT18P31	201.674	2.62101	0.61646	4.25171	2.12142e-05	0.000263694	164.919	1.37109	0.592042	2.31587	0.0205653	0.0661688	219.087	1.98709	0.758055	2.6213	0.00875948	0.0471085
ENSG00000249859.8	PVT1	577.834	2.72156	0.352074	7.73006	1.07493e-14	6.73301e-13	574.464	1.94841	0.270815	7.19462	6.26337e-13	1.45573e-11	506.236	2.46091	0.437776	5.62138	1.89441e-08	8.85093e-07
ENSG00000250067.11	YJEFN3	566.641	3.00241	0.382259	7.85439	4.01729e-15	2.68853e-13	436.541	2.10907	0.334181	6.31116	2.7695e-10	4.88316e-09	529.272	2.1631	0.564847	3.82953	0.00012839	0.00172801
ENSG00000250251.6	PKD1P6	2156.64	1.92109	0.260344	7.37905	1.59428e-13	8.35146e-12	2462.75	1.34204	0.13905	9.65142	4.84783e-22	2.1888e-20	1884.99	1.5165	0.335686	4.51762	6.25388e-06	0.00013852
ENSG00000250280.2	RP11-305O6.3	458.339	2.57376	0.491247	5.23923	1.61244e-07	3.32324e-06	389.248	2.60843	0.339429	7.68476	1.53287e-14	4.03497e-13	642.581	2.43962	0.350681	6.9568	3.48098e-12	3.85508e-10
ENSG00000250397.2	RP11-1391J7.1	33.0645	3.56076	1.59836	2.22775	0.025897	0.0918051	51.8396	3.75035	1.06057	3.53615	0.000406002	0.00247068	60.7722	4.42754	1.18694	3.73021	0.000191319	0.00238862
ENSG00000250539.1	KRT8P33	193.39	1.80322	0.595691	3.0271	0.00246913	0.0147719	174.238	1.67355	0.497001	3.36729	0.000759115	0.00424329	152.894	1.73051	0.663339	2.60879	0.0090864	0.0484455
ENSG00000250571.6	GLI4	452.212	2.48617	0.419294	5.92941	3.04016e-09	8.49363e-08	451.509	1.82168	0.316135	5.76235	8.2949e-09	1.23028e-07	250.306	1.38015	0.616206	2.23975	0.0251073	0.10011
ENSG00000250645.1	CTD-2228K2.1	187.615	2.69855	0.699508	3.85778	0.000114422	0.00115128	192.789	2.86971	0.581539	4.93469	8.02801e-07	8.90438e-06	146.264	2.70155	0.783363	3.44865	0.000563391	0.00575287
ENSG00000250903.8	GMDS-AS1	299.771	2.15023	0.552112	3.89455	9.83814e-05	0.00101027	379.276	1.45774	0.350734	4.15625	3.23517e-05	0.000256967	274.797	1.18877	0.578421	2.05521	0.039859	0.138293
ENSG00000251079.6	BMS1P2	156.872	2.62069	0.784851	3.3391	0.000840514	0.00617699	133.579	2.0533	0.593763	3.45811	0.000543977	0.0031725	187.982	3.73015	0.734467	5.07872	3.79978e-07	1.2524e-05
ENSG00000251136.8	RP11-37B2.1	302.664	2.51652	0.526433	4.78031	1.75023e-06	2.87636e-05	536.051	1.79429	0.292947	6.12498	9.06947e-10	1.51799e-08	403.301	1.49449	0.511227	2.92333	0.00346305	0.0239147
ENSG00000251194.2	RP1-68D18.2	189.112	2.11763	0.596406	3.55065	0.000384275	0.00320096	418.165	2.38119	0.338585	7.03277	2.02468e-12	4.50117e-11	353.253	3.40509	0.525516	6.47952	9.20147e-11	7.64276e-09
ENSG00000251323.2	RP11-452H21.4	35.5012	3.26638	1.43966	2.26886	0.0232768	0.0847877	48.0375	3.50383	1.13522	3.08647	0.00202547	0.00980518	36.9122	3.08856	1.2263	2.51861	0.0117819	0.0581192
ENSG00000251432.6	RP11-420A23.1	147.992	2.7399	0.665449	4.11737	3.83228e-05	0.00044318	88.7461	1.43766	0.710304	2.024	0.0429699	0.117668	91.4834	2.12264	0.884699	2.39927	0.0164277	0.0745708
ENSG00000251463.2	FKBP4P1	36.4362	4.19901	1.3571	3.0941	0.00197412	0.012405	44.9396	4.02811	1.0187	3.95416	7.68031e-05	0.000555072	126.777	2.8622	0.854008	3.35149	0.000803785	0.00769515
ENSG00000251562.7	MALAT1	573429	1.7771	0.118397	15.0097	6.34736e-51	5.32e-48	539987	1.94621	0.0630772	30.8544	4.88238e-209	5.25576e-206	563696	1.1323	0.371295	3.0496	0.00229143	0.0172951
ENSG00000251682.1	RP11-631M6.3	156.631	3.18761	0.738878	4.31413	1.60236e-05	0.000205862	132.029	2.21299	0.564016	3.92362	8.72288e-05	0.000623154	149.55	2.76457	0.76355	3.62068	0.00029383	0.00342312
ENSG00000251756.1	RNA5SP385	100.542	2.8148	0.921992	3.05296	0.00226597	0.0137931	63.0674	2.70708	0.861912	3.14079	0.00168494	0.00840335	192.675	3.2065	0.908997	3.52752	0.000419478	0.0045722
ENSG00000253284.2	RP11-282K24.3	110.104	1.69297	0.775158	2.18403	0.02896	0.099907	278.812	2.00935	0.427325	4.70216	2.57426e-06	2.59239e-05	169.474	2.38496	0.681913	3.49746	0.000469706	0.0050101
ENSG00000253710.2	ALG11	206.029	1.64449	0.603948	2.7229	0.00647114	0.0316649	238.695	1.36359	0.416414	3.27459	0.00105816	0.00561704	326.161	1.99103	0.61783	3.22261	0.00127028	0.010894
ENSG00000254419.1	RP11-261P9.4	14.8192	7.66122	2.67249	2.8667	0.0041478	0.022385	15.026	7.58074	2.23093	3.39801	0.000678771	0.00385636	30.1184	4.45342	1.92814	2.3097	0.0209048	0.0882271
ENSG00000254469.7	RP11-849H4.2	90.1399	1.9023	0.923392	2.06013	0.0393866	0.124617	157.87	1.22818	0.544412	2.25597	0.0240725	0.074883	140.594	1.68792	0.708823	2.38129	0.0172519	0.0772054
ENSG00000254537.1	RP1-130L23.1	419.9	2.98358	0.42884	6.95732	3.46805e-12	1.46733e-10	251.519	2.36749	0.413761	5.72189	1.05345e-08	1.53682e-07	328.534	1.95534	0.824501	2.37155	0.0177137	0.078586
ENSG00000254554.1	RP11-351I24.1	265.221	1.93534	0.589059	3.28547	0.00101811	0.00720249	136.419	2.06011	0.565609	3.64229	0.000270218	0.00172712	159.936	2.5238	0.665168	3.79423	0.000148105	0.00194095
ENSG00000254602.1	AP000662.4	116.558	2.48966	0.822717	3.02614	0.002477	0.014809	169.721	2.47927	0.517258	4.79311	1.64219e-06	1.72954e-05	199.196	3.41527	0.728583	4.68755	2.76495e-06	6.94762e-05
ENSG00000254884.1	PRR13P2	69.5665	2.25824	1.08077	2.08947	0.0366654	0.118456	165.09	4.00745	0.542388	7.38853	1.48459e-13	3.64081e-12	177.234	3.2685	0.600848	5.43981	5.33374e-08	2.17483e-06
ENSG00000254901.7	BORCS8	666.159	3.16176	0.338241	9.34766	8.96084e-21	1.1107e-18	561.918	2.87311	0.296741	9.68222	3.58844e-22	1.63462e-20	447.793	2.12336	0.465159	4.56481	4.99952e-06	0.000115143
ENSG00000254996.5	ANKHD1-EIF4EBP3	75.503	2.26488	1.00097	2.26268	0.0236553	0.0856877	74.3686	3.12049	0.782872	3.98594	6.72122e-05	0.000495028	86.7801	2.81091	0.897405	3.13227	0.00173463	0.0138933
ENSG00000255031.5	RP11-802E16.3	107.525	1.82749	0.82959	2.20288	0.027603	0.0964161	196.243	2.47312	0.475803	5.19779	2.01673e-07	2.45672e-06	145.075	2.12441	0.643668	3.30048	0.000965206	0.00885315
ENSG00000255150.2	EID3	200.038	2.19228	0.654544	3.34932	0.000810106	0.00598601	296.364	1.41347	0.374766	3.77159	0.000162209	0.00109675	344.664	2.17841	0.446265	4.88143	1.05319e-06	3.00206e-05
ENSG00000255248.7	MIR100HG	4293.68	2.22269	0.20002	11.1124	1.09236e-28	2.95794e-26	2979.21	1.73319	0.141336	12.263	1.43163e-34	1.19029e-32	5348.76	2.01734	0.245921	8.2032	2.34078e-16	6.66601e-14
ENSG00000255284.1	AP006621.5	304.752	1.96738	0.505079	3.89519	9.81207e-05	0.00100877	346.108	1.36059	0.341012	3.98984	6.61168e-05	0.000487838	269.004	2.16103	0.486835	4.43895	9.04002e-06	0.000191033
ENSG00000256188.3	TAS2R30	89.6577	2.53123	1.21038	2.09126	0.0365045	0.118172	82.4869	3.36909	0.761202	4.426	9.59944e-06	8.59997e-05	57.7728	2.87225	1.23233	2.33074	0.0197669	0.0847807
ENSG00000256299.1	RP11-989F5.3	76.6487	4.10712	0.953478	4.30751	1.65102e-05	0.000211189	39.4774	2.25076	1.01016	2.22813	0.0258719	0.0793488	50.0936	2.96124	1.26309	2.34443	0.019056	0.0826007
ENSG00000256712.1	RP11-785H5.2	89.1695	2.53989	1.04588	2.42848	0.0151624	0.0613363	167.389	3.31331	0.600583	5.51683	3.45175e-08	4.72232e-07	105.859	2.35373	0.823749	2.85733	0.00427217	0.0278312
ENSG00000256721.1	CACNA1C-IT3	65.3565	2.8872	1.03364	2.79323	0.00521843	0.0268017	81.8648	2.99068	0.732964	4.08025	4.4987e-05	0.000346039	88.5926	3.10001	0.813599	3.81024	0.000138832	0.00183957
ENSG00000257027.1	RP11-705C15.3	373.871	2.87962	0.509517	5.65167	1.58895e-08	3.97261e-07	364.105	2.17027	0.456376	4.75545	1.98005e-06	2.03917e-05	317.043	2.81594	0.591591	4.75995	1.9364e-06	5.10145e-05
ENSG00000257038.1	RP11-800A3.7	108.972	2.00104	0.853665	2.34405	0.0190756	0.0729097	161.387	1.5609	0.510521	3.05747	0.00223216	0.0105951	135.229	1.90188	0.762124	2.4955	0.0125779	0.0611049
ENSG00000257178.4	MIR10A	86.9027	2.70451	0.89092	3.03564	0.00240024	0.0144339	123.717	3.07496	0.616287	4.9895	6.05352e-07	6.84426e-06	92.4676	2.22094	0.782803	2.83716	0.0045517	0.0291143
ENSG00000257298.1	RP3-405J10.3	462.312	2.06094	0.472837	4.35868	1.30851e-05	0.000172002	436.836	2.29062	0.349035	6.56271	5.28393e-11	1.01763e-09	388.976	1.46943	0.429844	3.41852	0.000629634	0.00630688
ENSG00000257354.2	RP11-631N16.2	1014.42	2.36379	0.312891	7.55467	4.19917e-14	2.42327e-12	1963.01	2.5973	0.166477	15.6016	7.10279e-55	1.12615e-52	1058.28	1.97726	0.313884	6.29932	2.98962e-10	2.23486e-08
ENSG00000257621.7	PSMA3-AS1	625.8	1.23876	0.411058	3.01359	0.00258174	0.0153259	780.977	1.18011	0.249579	4.72838	2.26316e-06	2.29719e-05	869.496	1.23752	0.371082	3.33489	0.00085333	0.00804921
ENSG00000257704.3	INAFM1	467.364	2.22588	0.421969	5.27499	1.32762e-07	2.75884e-06	700.747	1.88033	0.269035	6.98917	2.76514e-12	6.09433e-11	264.33	1.58916	0.654417	2.42836	0.0151675	0.0702204
ENSG00000258441.1	LINC00641	594.392	2.56903	0.382471	6.71693	1.8559e-11	7.14438e-10	798.111	2.47911	0.233725	10.607	2.76612e-26	1.62573e-24	629.762	2.35619	0.427706	5.50891	3.61061e-08	1.55716e-06
ENSG00000258559.2	AC005519.4	40.6856	4.31207	1.92041	2.24539	0.0247434	0.088572	37.2641	3.58569	1.1569	3.0994	0.00193916	0.00946298	41.4185	2.45012	1.12164	2.18441	0.0289321	0.110629
ENSG00000258565.1	BLZF2P	159.353	2.02793	0.717145	2.82779	0.00468711	0.0246336	138.596	2.13957	0.581746	3.67784	0.000235216	0.00152099	84.2966	2.46385	0.954868	2.5803	0.00987139	0.0514037
ENSG00000258727.1	RP11-66N24.3	256.498	2.07684	0.519362	3.99883	6.3657e-05	0.000688223	309.397	2.33165	0.364347	6.39954	1.55847e-10	2.82083e-09	231.326	3.42226	0.574233	5.95971	2.52688e-09	1.51116e-07
ENSG00000258861.1	MIR381HG	45.9367	3.76636	1.67959	2.24243	0.0249336	0.0890716	118.789	3.73526	0.731427	5.10682	3.27631e-07	3.8556e-06	106.673	4.84247	0.917624	5.27719	1.31183e-07	4.90325e-06
ENSG00000259275.2	RP11-522B15.3	72.5636	5.41239	1.08587	4.98439	6.21567e-07	1.12438e-05	105.766	2.86129	0.653198	4.38044	1.18442e-05	0.000103836	66.9637	3.37727	1.12116	3.01232	0.00259263	0.0191117
ENSG00000259318.1	RP11-454L9.2	118.709	1.91507	0.803025	2.38481	0.0170877	0.0671341	204.021	1.67881	0.472944	3.5497	0.000385676	0.00236104	237.541	1.37112	0.652219	2.10224	0.0355325	0.127854
ENSG00000259571.1	BLID	155.091	2.04218	0.719211	2.83947	0.00451881	0.0240078	105.915	3.07594	0.643048	4.78338	1.72373e-06	1.80612e-05	274.994	2.44585	0.747489	3.27209	0.00106755	0.0095193
ENSG00000259605.3	AC074212.5	98.6845	3.12414	0.816821	3.82476	0.000130902	0.00129076	77.7821	2.47166	0.722561	3.4207	0.000624608	0.00358456	52.4985	2.47337	1.18504	2.08716	0.0368736	0.13087
ENSG00000259924.1	RP11-16E23.4	40.799	3.21642	1.28421	2.50458	0.0122596	0.052476	48.3666	2.41176	0.933946	2.58233	0.00981346	0.0365534	61.128	1.98752	0.931221	2.13431	0.0328172	0.120749
ENSG00000259946.1	RP11-490G2.2	106.689	4.15946	0.839233	4.95627	7.18596e-07	1.28276e-05	54.7314	2.73028	0.949556	2.87532	0.00403615	0.0175035	42.1739	2.62308	1.12643	2.32867	0.0198765	0.0850881
ENSG00000260316.2	LA16c-306A4.2	140.523	3.14937	1.10346	2.85408	0.00431611	0.0231186	102.993	4.73224	0.86626	5.46284	4.68573e-08	6.29266e-07	70.6484	2.39766	0.915274	2.61961	0.00880292	0.0472429
ENSG00000260417.1	CTD-2542L18.1	598.907	4.19581	0.491882	8.5301	1.46219e-17	1.36169e-15	393.905	3.96418	0.34717	11.4186	3.37806e-30	2.39071e-28	613.623	3.79537	0.408109	9.29989	1.4059e-20	7.00647e-18
ENSG00000260586.1	RP11-592N21.2	17.9014	4.40763	1.90158	2.31788	0.0204557	0.0768825	45.7191	3.65973	1.08599	3.36996	0.000751795	0.00421157	121.956	3.0145	0.894452	3.37022	0.00075108	0.00730755
ENSG00000260597.1	AC012531.25	814.068	3.47461	0.475833	7.30216	2.83193e-13	1.43645e-11	556.808	2.63541	0.292983	8.99511	2.36e-19	8.93874e-18	583.534	3.22951	0.461804	6.99325	2.68588e-12	3.10886e-10
ENSG00000260793.2	RP5-882C2.2	175.664	4.23948	0.741737	5.71562	1.09307e-08	2.79234e-07	145.879	3.02366	0.687706	4.39674	1.0989e-05	9.70457e-05	149.002	4.20608	0.710629	5.91881	3.24271e-09	1.85279e-07
ENSG00000260855.1	RP11-439E19.10	129.814	2.90132	0.761404	3.81048	0.000138696	0.00135471	168.542	2.82355	0.543896	5.19133	2.08793e-07	2.53891e-06	125.267	1.97904	0.703511	2.81309	0.00490677	0.0307913
ENSG00000260910.1	LINC00565	219.634	1.91991	0.817866	2.34746	0.0189018	0.0724344	236.574	1.38474	0.471637	2.93603	0.00332441	0.0148524	212.983	1.43058	0.582764	2.45482	0.0140956	0.0665149
ENSG00000260977.1	RP11-333I13.1	241.012	1.88254	0.630803	2.98436	0.00284172	0.0165784	269.901	1.80124	0.492969	3.65386	0.000258324	0.00165939	200.114	1.9211	0.585859	3.27911	0.00104134	0.009346
ENSG00000261056.2	RP11-454F8.2	163.298	1.22496	0.624772	1.96066	0.0499191	0.147001	175.288	1.79369	0.566961	3.16369	0.00155783	0.00784979	256.622	1.83632	0.773348	2.37451	0.0175721	0.0780928
ENSG00000261123.1	RP11-304L19.3	262.002	2.60271	0.743331	3.50142	0.000462788	0.00374868	167.565	3.87136	0.569387	6.79916	1.05229e-11	2.18724e-10	126.753	4.21139	0.852315	4.94112	7.76771e-07	2.30723e-05
ENSG00000261270.1	RP11-325K4.3	191.72	2.27797	0.857905	2.65527	0.00792441	0.0373634	263.274	2.13904	0.470395	4.54732	5.43329e-06	5.09524e-05	243.893	2.96849	1.04758	2.83367	0.00460165	0.0293488
ENSG00000261286.1	RP11-517C16.2	251.225	1.73261	0.529864	3.26992	0.00107579	0.00754081	571.395	1.94558	0.279999	6.94854	3.69082e-12	8.00513e-11	534.169	1.38687	0.482821	2.87243	0.00407329	0.0268573
ENSG00000261326.2	LINC01355	190.754	1.34275	0.634154	2.11738	0.0342276	0.112901	337.133	1.80634	0.346143	5.21847	1.80408e-07	2.20819e-06	207.903	1.41771	0.540322	2.62383	0.00869463	0.0467877
ENSG00000261553.5	RP11-29G8.3	523.448	2.22676	0.399175	5.57841	2.42732e-08	5.83651e-07	246.782	2.04471	0.41761	4.89622	9.76975e-07	1.06571e-05	369.807	1.48619	0.480623	3.09222	0.00198668	0.0154768
ENSG00000261556.9	SMG1P7	334.974	1.61868	0.445673	3.63199	0.000281249	0.00246896	163.101	1.095	0.490932	2.23046	0.0257171	0.0789212	249.009	1.54181	0.505906	3.04762	0.00230664	0.0173515
ENSG00000261574.1	RP1-168P16.2	62.2643	5.66871	1.1914	4.75801	1.95515e-06	3.18046e-05	63.9741	3.48899	0.850186	4.1038	4.06426e-05	0.000316431	46.4306	3.09178	1.11307	2.77772	0.00547425	0.0333844
ENSG00000261635.2	RP11-618N24.1	234.698	2.36772	0.790265	2.99611	0.00273444	0.0160216	194.585	1.7626	0.477188	3.69372	0.000220995	0.00143995	321.44	1.95006	0.657456	2.96607	0.00301632	0.0215343
ENSG00000261744.1	RP11-21B21.4	190.902	5.17239	0.711983	7.26477	3.73677e-13	1.8475e-11	77.5426	2.82518	0.754092	3.74647	0.000179341	0.00119754	85.1699	4.62604	1.0852	4.26283	2.01853e-05	0.000375278
ENSG00000261786.1	RP4-555D20.2	722.546	1.09642	0.327109	3.35184	0.000802772	0.0059468	244.776	1.33262	0.40279	3.30848	0.00093805	0.00508371	806.544	1.74464	0.327762	5.32288	1.02135e-07	3.92377e-06
ENSG00000261888.1	AC144831.1	2787.75	4.31718	0.19906	21.6878	2.67203e-104	6.71863e-101	1965.11	3.22294	0.190996	16.8744	6.9458e-64	1.43497e-61	903.393	3.32879	0.503662	6.60918	3.86462e-11	3.53751e-09
ENSG00000261971.6	MMP25-AS1	235.202	2.23526	0.622161	3.59274	0.00032722	0.00279412	514.155	1.89525	0.30374	6.2397	4.38423e-10	7.58636e-09	138.078	1.97414	0.70775	2.78932	0.0052819	0.03256
ENSG00000262652.1	RP13-638C3.2	89.8727	4.08542	0.998856	4.0901	4.31192e-05	0.000486812	27.2482	2.73183	1.26897	2.15279	0.0313354	0.0920836	49.5331	3.43852	1.23908	2.77506	0.00551911	0.0335428
ENSG00000262663.1	RP11-497H17.1	61.8341	6.15446	1.49629	4.11316	3.90277e-05	0.000450149	28.4622	5.97853	1.6232	3.68317	0.000230355	0.00149475	41.4936	6.69674	1.72364	3.88523	0.000102233	0.00144196
ENSG00000262691.1	CTC-277H1.7	128.102	2.88647	0.729387	3.95739	7.57722e-05	0.000802446	89.9149	2.04861	0.700243	2.92557	0.00343829	0.0152844	80.8398	2.2148	0.839537	2.63812	0.00833667	0.0454891
ENSG00000262877.4	RP11-1055B8.4	118.742	4.28273	1.2354	3.46666	0.00052696	0.00417687	252.068	4.15493	0.493629	8.41711	3.8588e-17	1.25078e-15	48.9782	2.60439	1.11822	2.32904	0.019857	0.0850247
ENSG00000262903.1	RP11-235E17.6	207.612	2.60437	0.562633	4.6289	3.67614e-06	5.63621e-05	330.262	3.0237	0.45591	6.63222	3.30671e-11	6.5535e-10	222.454	3.45732	0.651121	5.30979	1.0975e-07	4.18051e-06
ENSG00000262979.1	CTD-2047H16.2	220.455	4.93533	0.658659	7.49301	6.73139e-14	3.74934e-12	103.022	2.68244	0.833514	3.21824	0.00128981	0.00669556	103.905	3.03128	0.859072	3.52855	0.000417845	0.0045655
ENSG00000263503.1	RP11-707O23.5	152.83	2.36242	1.03823	2.27543	0.02288	0.0836716	141.97	1.98871	0.590321	3.36886	0.00075481	0.004225	160.848	2.46839	0.743227	3.32118	0.000896391	0.00837777
ENSG00000263511.1	MIR5699	38.1885	7.62363	1.92795	3.95427	7.67685e-05	0.000811382	18.8646	6.42238	2.02867	3.16581	0.00154651	0.00780431	34.4502	4.88048	1.77621	2.7477	0.00600152	0.0355945
ENSG00000263603.1	CTD-2349P21.5	168.765	3.25067	0.729038	4.45885	8.24011e-06	0.00011542	195.751	3.58306	0.476483	7.51981	5.48554e-14	1.38343e-12	156.866	4.02044	0.800139	5.02468	5.04268e-07	1.5956e-05
ENSG00000263883.1	EEF1DP7	59.5865	3.58472	1.29206	2.77443	0.00552991	0.0280334	38.0115	2.21834	1.06596	2.08107	0.0374271	0.105922	80.9266	2.24207	1.08848	2.05981	0.0394167	0.137034
ENSG00000264167.1	RP1-253P7.1	53.6937	3.69752	1.17884	3.13659	0.00170927	0.0110322	46.6505	4.61907	1.19736	3.8577	0.000114457	0.00079952	67.1759	8.10185	1.64392	4.92836	8.29228e-07	2.42695e-05
ENSG00000264275.1	RN7SL753P	75.6091	3.85938	0.942443	4.09508	4.22024e-05	0.000479228	69.7391	2.21586	0.804352	2.75484	0.00587207	0.0239341	58.5959	2.63359	1.2625	2.08601	0.0369778	0.131058
ENSG00000264290.1	RP11-68I3.4	43.0247	7.70556	1.86123	4.14003	3.4726e-05	0.000404241	60.8986	8.16435	1.72198	4.74126	2.12396e-06	2.17206e-05	80.1412	4.16843	1.33892	3.11327	0.00185029	0.0146496
ENSG00000264364.2	DYNLL2	1790.78	1.20871	0.222442	5.43382	5.51615e-08	1.23054e-06	3252.98	1.51168	0.120741	12.52	5.80227e-36	5.18226e-34	2208.5	1.67353	0.292506	5.72133	1.05693e-08	5.24693e-07
ENSG00000264538.6	SUZ12P1	339.126	1.25605	0.606584	2.07069	0.0383878	0.122425	482.953	1.30759	0.310625	4.20956	2.5587e-05	0.000207836	264.613	1.06458	0.52196	2.03958	0.0413923	0.142237
ENSG00000264943.1	SH3GL1P2	58.2159	4.04404	1.07471	3.76292	0.00016794	0.00161348	69.1967	1.99482	0.802471	2.48585	0.0129244	0.0457024	138.9	2.59243	0.794656	3.26233	0.00110502	0.00978539
ENSG00000265477.1	RP11-720L2.2	43.6174	3.58041	1.42937	2.50489	0.0122489	0.0524686	111.706	1.67551	0.627391	2.6706	0.00757147	0.0295477	46.6292	3.78715	1.21084	3.12771	0.00176176	0.0140792
ENSG00000266378.1	RP11-214O1.3	131.145	2.8081	0.78965	3.55613	0.000376362	0.00314099	257.701	1.41603	0.412099	3.43613	0.000590097	0.00341132	227.381	1.46604	0.6723	2.18063	0.0292105	0.111361
ENSG00000266533.1	MIR3619	138.096	3.16446	0.760904	4.15882	3.19891e-05	0.000376616	149.258	3.42952	0.539546	6.3563	2.0667e-10	3.69495e-09	143.756	4.41194	0.74498	5.92223	3.17608e-09	1.83659e-07
ENSG00000266709.1	RP11-214O1.2	167.555	1.89822	0.66892	2.83774	0.00454341	0.0241087	250.635	2.35073	0.458839	5.1232	3.0039e-07	3.5653e-06	192.693	2.65081	0.595031	4.45492	8.39259e-06	0.000178826
ENSG00000266946.1	MRPL37P1	250.968	3.33361	0.774634	4.30347	1.68147e-05	0.000213996	94.6177	2.92505	0.711604	4.1105	3.94801e-05	0.000308437	171.972	2.28356	0.728222	3.1358	0.00171383	0.0137574
ENSG00000267002.2	RP11-242D8.1	413.99	2.75249	0.425043	6.47577	9.43268e-11	3.22378e-09	332.107	1.6435	0.393933	4.17204	3.01888e-05	0.000241475	307.478	1.45502	0.559309	2.60145	0.009283	0.0490853
ENSG00000267080.5	ASB16-AS1	302.995	1.64098	0.494981	3.31525	0.000915622	0.006611	258.957	1.67524	0.439668	3.81024	0.000138834	0.000952236	202.282	1.17469	0.59049	1.98935	0.0466622	0.155376
ENSG00000267199.1	RP11-861E21.2	104.152	2.41011	0.779928	3.09017	0.00200044	0.0125168	163.549	2.0073	0.541265	3.70854	0.000208456	0.00136784	117.658	2.10608	0.828128	2.54319	0.0109847	0.0555457
ENSG00000267263.1	RP11-75C10.7	121.981	3.69762	0.901629	4.10104	4.11291e-05	0.00046916	61.2367	3.11968	0.836232	3.73064	0.000190995	0.00126626	174.175	3.84115	0.648763	5.92073	3.20522e-09	1.83722e-07
ENSG00000267519.4	MIR24-2	339.514	2.67437	0.498498	5.36485	8.10152e-08	1.76043e-06	263.314	2.73879	0.413916	6.61677	3.67124e-11	7.24088e-10	259.711	2.44506	0.552737	4.42354	9.70959e-06	0.000203504
ENSG00000267834.1	RP11-167N5.5	27.1606	3.92027	1.97467	1.98528	0.0471137	0.141269	38.6995	5.09242	1.213	4.1982	2.69045e-05	0.000217415	37.105	3.66109	1.8293	2.00136	0.0453535	0.15229
ENSG00000267892.1	CTD-2540F13.2	83.2041	2.69604	1.05188	2.56307	0.0103751	0.0459864	123.988	3.68544	0.628425	5.86456	4.50332e-09	6.9097e-08	87.7735	3.06196	0.99692	3.07142	0.0021304	0.016334
ENSG00000268205.1	CTC-444N24.11	956.908	1.27896	0.293862	4.35226	1.34738e-05	0.000176175	952.776	1.14981	0.236267	4.86656	1.13559e-06	1.22825e-05	573.949	1.20473	0.422552	2.85108	0.00435706	0.0282508
ENSG00000268362.5	CTD-2017D11.1	147.89	2.28537	0.682303	3.34949	0.000809591	0.00598552	176.173	2.10604	0.567032	3.71414	0.000203894	0.00134178	143.2	2.24537	0.635517	3.53314	0.000410651	0.00449786
ENSG00000268670.1	CTD-2622I13.3	196.568	3.82938	0.741762	5.16254	2.43618e-07	4.81789e-06	61.384	2.69005	0.840264	3.20144	0.00136743	0.00702714	41.8632	2.98046	1.1443	2.60463	0.00919744	0.0487941
ENSG00000269189.1	RP11-573N10.1	98.4422	2.56916	0.841365	3.05356	0.0022614	0.0137754	82.2261	2.41053	0.940297	2.56358	0.0103598	0.0382539	96.2886	2.90963	0.949494	3.0644	0.00218111	0.0166516
ENSG00000269318.1	AC007292.3	132.107	2.0461	0.722576	2.83168	0.00463045	0.0244086	187.051	2.70049	0.586402	4.60518	4.12109e-06	3.99472e-05	90.3833	3.02159	0.896123	3.37185	0.000746647	0.00726837
ENSG00000269343.6	ZNF587B	497.066	2.04399	0.504144	4.05438	5.02667e-05	0.000558198	500.636	1.68452	0.293507	5.7393	9.50691e-09	1.39387e-07	346.398	1.07387	0.520937	2.06141	0.0392639	0.136624
ENSG00000269352.1	PTOV1-AS2	441.654	1.46037	0.39433	3.70342	0.000212715	0.00196123	454.586	1.55862	0.304325	5.12156	3.0302e-07	3.58869e-06	455.707	2.20949	0.395197	5.59085	2.25961e-08	1.03418e-06
ENSG00000269688.1	AC008982.2	180.797	2.04287	0.73467	2.78067	0.00542474	0.0276275	337.589	2.48838	0.410024	6.06885	1.28826e-09	2.12491e-08	313.007	2.67008	0.476886	5.59899	2.15599e-08	9.96925e-07
ENSG00000269821.1	KCNQ1OT1	4561.92	2.08067	0.224519	9.26722	1.91062e-20	2.30335e-18	7195.33	2.13859	0.0968572	22.0798	4.9393e-108	2.59034e-105	8357.51	2.32267	0.233559	9.94466	2.6608e-23	2.27321e-20
ENSG00000269858.5	EGLN2	1031.44	3.05318	0.286222	10.6672	1.44933e-26	3.1887e-24	758.206	2.13916	0.238811	8.95754	3.32007e-19	1.24597e-17	573.225	2.04625	0.371347	5.51036	3.58101e-08	1.54812e-06
ENSG00000269902.1	RP6-99M1.3	156.091	4.31959	0.796791	5.42123	5.91906e-08	1.31211e-06	99.2396	1.74278	0.721487	2.41554	0.0157118	0.053443	106.35	2.36279	0.745211	3.17063	0.00152109	0.0125934
ENSG00000269958.1	RP11-73M18.8	218.538	2.01355	0.655777	3.07048	0.00213715	0.0132079	269.589	2.01127	0.420567	4.78228	1.73316e-06	1.81507e-05	225.247	1.51628	0.665449	2.27858	0.0226923	0.093242
ENSG00000270015.1	RP11-540B6.6	187.572	1.86389	0.646006	2.88525	0.00391108	0.0213628	282.277	1.88347	0.38935	4.83746	1.31508e-06	1.40897e-05	204.336	1.82229	0.5517	3.30305	0.000956385	0.00880412
ENSG00000270069.1	MIR222HG	1966.11	2.72881	0.237001	11.5139	1.12299e-30	3.35012e-28	2261.4	2.77107	0.152897	18.1238	2.06695e-73	5.15553e-71	3114.11	2.43139	0.334591	7.26675	3.68243e-13	5.16144e-11
ENSG00000270661.1	RP1-142L7.9	143.293	4.51863	0.865552	5.22052	1.78424e-07	3.64147e-06	102.781	2.01484	0.640805	3.14423	0.00166523	0.0083233	135.409	3.70899	0.689338	5.38051	7.4274e-08	2.92868e-06
ENSG00000271204.1	RP11-138A9.1	403.505	2.74568	0.433961	6.32703	2.49929e-10	8.1013e-09	396.879	1.78391	0.331223	5.38583	7.21124e-08	9.37992e-07	336.392	2.76897	0.508561	5.44472	5.18884e-08	2.12057e-06
ENSG00000271383.6	NBPF19	733.682	1.16823	0.345161	3.3846	0.000712823	0.00541027	1063.77	1.22356	0.202301	6.04822	1.46455e-09	2.37923e-08	703.503	1.09717	0.392172	2.79769	0.00514703	0.0319525
ENSG00000271430.1	RP3-368A4.5	691.022	1.58337	0.319589	4.95439	7.25589e-07	1.29262e-05	893.039	1.54126	0.229173	6.7253	1.75232e-11	3.55558e-10	652.422	1.65276	0.365055	4.52743	5.9706e-06	0.000133398
ENSG00000271533.1	RP3-368A4.6	492.541	2.19121	0.395419	5.54149	2.99904e-08	7.13326e-07	671.416	2.50872	0.285136	8.79834	1.38858e-18	4.96515e-17	434.255	2.15421	0.542339	3.97207	7.12504e-05	0.0010742
ENSG00000271811.1	RP1-79C4.4	710.097	2.89118	0.3693	7.82881	4.925e-15	3.24663e-13	1205.8	2.13357	0.212491	10.0408	1.00879e-23	5.05703e-22	481.328	2.6705	0.447335	5.96979	2.37554e-09	1.44666e-07
ENSG00000272374.1	RP3-329A5.8	107.575	3.24449	0.795396	4.07908	4.52142e-05	0.000506944	95.8781	1.71548	0.666778	2.57279	0.0100883	0.0374217	116.099	2.74896	0.769026	3.5746	0.000350766	0.00394798
ENSG00000272578.5	AP000347.2	180.256	2.65158	0.661161	4.01049	6.05917e-05	0.000657394	140.49	2.40695	0.555935	4.32955	1.49411e-05	0.000127755	139.925	2.77518	0.691887	4.01103	6.04548e-05	0.000931804
ENSG00000272602.5	ZNF595	197.202	1.6039	0.573138	2.79845	0.00513487	0.0264814	207.685	1.07767	0.456626	2.36007	0.0182715	0.060441	238.191	1.71157	0.631905	2.70859	0.00675696	0.0387553
ENSG00000272610.1	MAGI1-IT1	106.817	2.81143	1.0231	2.74795	0.00599699	0.0298763	56.3776	4.06215	1.09318	3.71591	0.000202471	0.0013337	140.996	2.89034	0.774551	3.73164	0.00019024	0.00237846
ENSG00000272692.1	RP11-399K21.14	24.1222	8.36362	2.34766	3.56254	0.000367288	0.00307547	8.82976	6.81473	2.68758	2.53563	0.0112244	0.0408056	67.5548	8.06598	1.81237	4.45052	8.56626e-06	0.000182094
ENSG00000272734.1	ADIRF-AS1	185.1	1.85265	0.596395	3.10641	0.00189374	0.0119726	522.24	2.52934	0.291857	8.66635	4.46205e-18	1.56004e-16	391.331	2.17942	0.47136	4.62369	3.76971e-06	9.07817e-05
ENSG00000272754.1	AL133245.2	73.9478	2.99192	1.03758	2.88355	0.00393216	0.0214339	126.627	1.93513	0.605395	3.19647	0.00139119	0.00713485	64.8014	2.84217	0.980797	2.89782	0.00375764	0.0253348
ENSG00000272888.5	LINC01578	331.478	1.57806	0.478689	3.29663	0.000978527	0.00696725	564.84	1.19065	0.309629	3.8454	0.000120358	0.000836211	344.667	1.10444	0.449213	2.4586	0.0139479	0.066061
ENSG00000273230.1	RP11-1246C19.1	253.899	3.01046	0.51831	5.80822	6.31389e-09	1.66115e-07	241.89	1.95506	0.500369	3.90724	9.33555e-05	0.000663447	148.94	2.81807	0.783391	3.59727	0.000321579	0.0036748
ENSG00000273295.1	AP000350.5	115.272	1.85122	0.768058	2.41027	0.0159409	0.0637383	310.544	1.74555	0.375968	4.64282	3.43686e-06	3.38604e-05	138.604	2.17636	0.664299	3.27618	0.00105223	0.00942488
ENSG00000273329.1	RP11-448A19.1	161.283	1.83685	0.673635	2.72677	0.00639577	0.0313484	382.145	2.10175	0.347693	6.04485	1.49549e-09	2.42179e-08	202.927	2.49244	0.599874	4.15494	3.25378e-05	0.000554906
ENSG00000273373.1	RP5-1074L1.4	48.4764	5.98946	1.37205	4.36533	1.26933e-05	0.000167602	68.8983	3.29898	0.783274	4.21178	2.53366e-05	0.000206294	65.7943	2.70878	1.27497	2.12459	0.0336208	0.122875
ENSG00000273899.4	NOL12	60.9265	2.46322	1.05342	2.3383	0.0193719	0.0736742	77.7556	1.70048	0.748591	2.27157	0.0231124	0.0724582	84.4058	1.88961	0.897187	2.10615	0.0351915	0.126985
ENSG00000274370.1	AC144831.3	447.899	3.69671	0.425438	8.6892	3.65002e-18	3.60922e-16	328.52	2.77357	0.412133	6.7298	1.69893e-11	3.45066e-10	172.509	3.44171	0.891586	3.86021	0.000113291	0.00156712
ENSG00000274598.1	RP11-423G4.10	102.476	1.68642	0.776609	2.17152	0.0298922	0.102109	173.173	2.0743	0.496238	4.18006	2.91435e-05	0.000234121	147.084	2.2761	0.688982	3.30356	0.000954647	0.0088013
ENSG00000274627.1	RP11-104N10.2	1478.17	2.28601	0.32537	7.02587	2.12737e-12	9.43168e-11	1403.73	2.87156	0.56579	5.0753	3.86882e-07	4.50108e-06	1425.21	2.35565	0.384878	6.12052	9.32699e-10	6.26725e-08
ENSG00000274925.1	CTD-2547G23.4	154.763	2.41917	0.750422	3.22375	0.00126526	0.00862168	237.19	2.71382	0.451323	6.01302	1.82095e-09	2.91651e-08	168.129	2.36357	0.623451	3.79111	0.000149975	0.00196258
ENSG00000275056.1	RP11-127I20.8	51.7145	3.22778	1.24723	2.58796	0.00965466	0.0435499	23.2202	4.027	1.44801	2.78106	0.00541821	0.0223876	38.812	3.09817	1.35275	2.29027	0.0220055	0.0911779
ENSG00000275180.1	RP11-631N16.4	69.3296	2.683	0.981851	2.73259	0.00628383	0.0309722	104.327	2.99891	0.712716	4.20772	2.57955e-05	0.000209364	72.0132	3.53818	0.937272	3.77498	0.000160021	0.00206691
ENSG00000275322.1	RP11-262A16.1	49.2108	3.88602	1.5927	2.43989	0.0146918	0.0599976	141.074	2.22404	0.536271	4.14724	3.36513e-05	0.000266163	118.461	3.03871	1.10802	2.74248	0.00609773	0.0359748
ENSG00000275888.1	RP13-516M14.10	577.326	2.57149	0.437624	5.87602	4.20248e-09	1.13797e-07	983.871	1.94227	0.259608	7.48156	7.34429e-14	1.83186e-12	839.223	1.58778	0.380801	4.16959	3.05145e-05	0.000526911
ENSG00000276107.1	CTD-2033D15.2	2697.43	1.63362	0.190611	8.57045	1.03081e-17	9.7023e-16	1850.07	2.3907	0.164208	14.559	5.12193e-48	6.98392e-46	2343.23	1.55055	0.269536	5.75265	8.78543e-09	4.51631e-07
ENSG00000276115.1	RP11-817I4.2	73.6798	1.85879	0.919915	2.02061	0.0433201	0.132859	82.4848	1.69199	0.704085	2.40311	0.0162565	0.0548669	107.252	2.22041	0.776567	2.85927	0.00424619	0.0277021
ENSG00000276248.1	RP11-230F18.5	195.558	2.41565	0.670901	3.60061	0.00031747	0.00272708	222.819	2.40918	0.452303	5.32648	1.00135e-07	1.27765e-06	185.283	2.87282	0.607047	4.73245	2.21831e-06	5.72643e-05
ENSG00000276545.1	PCDHGB9P	124.642	1.64329	0.748145	2.19648	0.0280573	0.0975962	141.677	1.76636	0.616622	2.86457	0.00417575	0.0180031	161.649	1.91329	0.646574	2.95912	0.00308517	0.0218347
ENSG00000276633.1	AJ011931.1	32.143	7.39087	2.5257	2.92627	0.00343052	0.0193527	62.7137	2.94312	0.950848	3.09526	0.00196642	0.00956459	70.8448	3.59579	1.00104	3.59204	0.000328102	0.00373034
ENSG00000276649.1	RP5-858L17.1	96.0646	2.0889	0.869612	2.4021	0.0163012	0.0646793	49.4583	2.81029	1.02592	2.73929	0.00615715	0.0249717	108.162	2.78507	0.849089	3.28007	0.00103783	0.00932849
ENSG00000276710.4	CSPG4P10	176.859	1.83355	0.626196	2.92808	0.00341059	0.0192588	329.901	1.11751	0.409677	2.72778	0.00637624	0.0257327	270.088	3.0211	0.515626	5.85909	4.65418e-09	2.56925e-07
ENSG00000276744.1	CTD-2562G15.3	96.7406	4.71851	1.31557	3.58668	0.000334919	0.00284503	32.3577	7.21432	1.86111	3.87636	0.000106031	0.0007455	96.6488	4.49635	1.64899	2.72673	0.00639644	0.0373928
ENSG00000277007.1	RP11-392O17.2	69.2291	2.18016	1.02765	2.12151	0.0338792	0.111962	62.2596	1.6208	0.809582	2.00202	0.0452829	0.122704	61.3815	3.03194	1.37153	2.21062	0.0270621	0.105502
ENSG00000277072.4	STAG3L2	594.494	2.38083	0.436306	5.45679	4.84811e-08	1.1039e-06	711.523	2.35023	0.271655	8.65153	5.08154e-18	1.77058e-16	384.479	1.51693	0.449818	3.37231	0.000745402	0.00726018
ENSG00000277152.1	RP11-622C24.2	1052.02	2.44615	0.356923	6.85345	7.20904e-12	2.92365e-10	793.326	2.22609	0.25124	8.86043	7.97098e-19	2.91646e-17	676.024	2.80565	0.386642	7.25646	3.97362e-13	5.47959e-11
ENSG00000277744.1	CTC-435M10.12	237.224	3.31485	0.633663	5.23125	1.68369e-07	3.46605e-06	198.444	2.82578	0.547485	5.16139	2.45118e-07	2.95673e-06	94.4425	3.20221	0.97055	3.29938	0.000968995	0.00887882
ENSG00000278662.4	GOLGA6L10	160.271	1.81895	0.737782	2.46543	0.0136848	0.0569179	188.088	1.14449	0.554894	2.06254	0.0391562	0.109843	399.552	1.66998	0.580024	2.87915	0.00398744	0.0264468
ENSG00000278716.1	LA16c-352F7.1	448.393	3.56124	0.454438	7.83657	4.63018e-15	3.07532e-13	326.804	2.65114	0.49233	5.38489	7.24906e-08	9.41964e-07	611.914	3.6426	0.426891	8.53286	1.42774e-17	4.65727e-15
ENSG00000278791.1	MIR6723	133.778	5.7013	0.802843	7.10139	1.23506e-12	5.67578e-11	178.941	5.33865	0.597012	8.94228	3.81233e-19	1.42028e-17	55.2932	2.39425	1.20476	1.98733	0.0468863	0.155776
ENSG00000278829.1	RP11-358B23.7	75.6624	2.72025	0.97583	2.78763	0.00530956	0.0271588	75.3014	3.61017	0.833926	4.32913	1.49703e-05	0.000127951	70.8183	3.22756	1.27809	2.5253	0.01156	0.0574658
ENSG00000278896.1	RP11-474P2.7	54.951	2.11278	1.0614	1.99056	0.046529	0.139897	93.0416	1.90833	0.678519	2.81249	0.0049159	0.0205824	135.461	2.91489	0.745542	3.90976	9.23882e-05	0.00132815
ENSG00000278949.1	RP11-46H11.11	240.999	2.98836	0.550694	5.42654	5.74566e-08	1.2785e-06	129.578	2.29767	0.597217	3.8473	0.000119425	0.000831097	188.168	2.18595	0.704682	3.10204	0.00192193	0.0150969
ENSG00000278983.1	RP11-426J5.3	187.754	2.87863	0.641431	4.48783	7.19515e-06	0.00010213	170.944	2.07067	0.501333	4.13034	3.62231e-05	0.000284295	210.397	2.42384	0.559874	4.32925	1.49616e-05	0.000293041
ENSG00000279010.2	MIR6820	431.318	3.01517	0.454471	6.63447	3.25663e-11	1.2042e-09	306.905	1.79757	0.414159	4.34029	1.42297e-05	0.000122132	339.859	1.98913	0.53109	3.74537	0.000180129	0.00227424
ENSG00000279030.1	RP11-212I21.3	117.673	2.03307	0.875131	2.32316	0.0201704	0.0759723	157.173	3.47147	0.551432	6.29538	3.06653e-10	5.38366e-09	121.103	2.05985	0.742421	2.77451	0.00552856	0.0335661
ENSG00000279133.1	RP11-342K2.1	356.883	1.58404	0.560137	2.82796	0.0046846	0.0246292	429.097	1.2735	0.354405	3.59335	0.000326452	0.00204187	558.718	2.94838	0.601471	4.90195	9.48918e-07	2.73205e-05
ENSG00000279175.1	CTA-414D7.1	206.099	2.11395	0.584152	3.61884	0.000295931	0.00257219	163.824	2.39509	0.537151	4.45888	8.23878e-06	7.44951e-05	300.614	2.01527	0.472014	4.2695	1.95911e-05	0.000367276
ENSG00000279191.1	RP11-803D5.1	148.778	1.7	0.822103	2.06787	0.0386523	0.123023	347.063	1.80664	0.399191	4.52575	6.01815e-06	5.60261e-05	808.178	2.4439	0.40448	6.04207	1.52145e-09	9.71399e-08
ENSG00000279250.1	RP11-46D1.2	160.196	3.49359	0.67237	5.19594	2.0369e-07	4.08797e-06	119.277	1.9946	0.662821	3.00926	0.00261887	0.012157	137.527	2.77263	0.863214	3.21199	0.00131819	0.0112296
ENSG00000279283.1	RP11-417L19.5	115.153	4.13586	0.807355	5.12273	3.01151e-07	5.83762e-06	83.3219	4.06276	0.748481	5.428	5.69881e-08	7.54908e-07	127.422	3.60271	1.00582	3.58186	0.000341161	0.00385332
ENSG00000279289.1	RP3-331H24.6	205.79	2.34346	0.561577	4.173	3.00622e-05	0.00035757	53.6697	2.12631	1.02521	2.07404	0.0380759	0.107283	158.119	2.49523	0.664008	3.75784	0.00017139	0.00217923
ENSG00000279425.1	CTD-2017D11.2	162.428	2.08942	0.824131	2.5353	0.0112352	0.0490452	203.812	3.3508	0.509727	6.57372	4.90727e-11	9.5136e-10	120.647	2.14002	0.738176	2.89906	0.00374282	0.0252633
ENSG00000279476.1	RP11-391L3.3	180.979	3.94435	0.814423	4.84313	1.27809e-06	2.15476e-05	84.5413	2.1272	0.74667	2.84892	0.00438683	0.0187432	93.0777	2.37311	1.02169	2.32273	0.0201938	0.0859134
ENSG00000279495.1	RP11-521B24.4	154.02	1.66575	0.676995	2.46051	0.0138741	0.0574177	156.631	2.25448	0.508325	4.43511	9.20248e-06	8.26244e-05	136.426	3.25066	0.68239	4.76363	1.90138e-06	5.01656e-05
ENSG00000279500.1	RP11-21K12.2	125.282	1.94471	0.712317	2.73012	0.00633118	0.0311184	112.547	2.13533	0.626878	3.40629	0.000658512	0.00375482	94.1825	1.72142	0.844822	2.03761	0.0415886	0.142741
ENSG00000279520.1	RP11-20I23.2	100.077	5.00784	1.01167	4.95009	7.41788e-07	1.31748e-05	69.6039	3.48803	0.790834	4.41057	1.03097e-05	9.1521e-05	86.6299	2.70612	1.05139	2.57385	0.0100575	0.0521208
ENSG00000279544.1	AL133243.4	140.864	3.61173	0.880419	4.10229	4.09082e-05	0.000467505	96.8907	1.67397	0.745306	2.24601	0.0247034	0.0764731	165.23	3.25312	0.721465	4.50905	6.51185e-06	0.000143349
ENSG00000279576.1	AP000769.1	110.959	2.63839	0.758106	3.48023	0.000500975	0.00400803	113.6	2.20771	0.592532	3.72589	0.000194627	0.00128867	104.689	1.75942	0.828699	2.12311	0.0337444	0.123276
ENSG00000279591.1	AC002044.1	106.802	4.95543	1.05534	4.69558	2.6585e-06	4.17788e-05	107.984	3.22169	0.697712	4.61751	3.88368e-06	3.78613e-05	79.0229	3.95879	0.997744	3.96774	7.25574e-05	0.00108933
ENSG00000279599.1	AC005514.2	12.1667	7.37604	3.1139	2.36875	0.0178483	0.0694865	7.23954	6.52793	2.85805	2.28405	0.0223684	0.0706311	19.0171	6.40523	2.19955	2.91207	0.00359048	0.0245209
ENSG00000279608.1	RP11-182N22.9	180.781	1.43926	0.661714	2.17504	0.029627	0.101438	299.888	2.3983	0.486067	4.93409	8.05272e-07	8.92211e-06	136.675	1.69022	0.72139	2.343	0.0191295	0.0828589
ENSG00000279619.1	CTD-2527I21.5	73.1075	4.6948	1.06985	4.38827	1.14257e-05	0.000153398	23.0865	2.99942	1.36165	2.20278	0.0276101	0.0834505	75.4752	5.02237	1.17808	4.26318	2.01534e-05	0.000375075
ENSG00000279672.1	CMB9-55F22.1	249.304	3.79758	0.609832	6.22726	4.74675e-10	1.48661e-08	162.527	2.83412	0.561593	5.04657	4.49814e-07	5.1919e-06	84.327	2.84897	0.879258	3.24019	0.00119449	0.0103906
ENSG00000279700.1	RP13-554M15.2	56.213	3.19564	1.17788	2.71305	0.00666675	0.0323969	71.2435	3.70536	0.934198	3.96635	7.29804e-05	0.000530821	44.5196	2.51582	1.2825	1.96165	0.049803	0.162575
ENSG00000279738.1	RP5-1014D13.2	328.407	2.21112	0.504084	4.38641	1.15237e-05	0.000154595	299.566	2.06727	0.423562	4.88066	1.05729e-06	1.14842e-05	318.475	2.291	0.498231	4.59826	4.26029e-06	0.000100703
ENSG00000279739.1	CTB-105N12.2	68.9656	2.3043	0.999897	2.30454	0.0211925	0.0789439	63.376	2.27572	0.806024	2.82339	0.00475185	0.0200292	160.861	1.65827	0.627051	2.64456	0.00817974	0.0448237
ENSG00000279759.1	CTC-425O23.5	520.145	2.24879	0.370991	6.06157	1.34797e-09	3.94183e-08	388.408	2.26226	0.325009	6.96061	3.38802e-12	7.36399e-11	434.156	3.00724	0.508287	5.91641	3.29053e-09	1.87414e-07
ENSG00000279781.1	RP11-466A19.7	98.1595	2.62867	1.09801	2.39402	0.016665	0.0657963	26.7059	2.8494	1.27408	2.23644	0.025323	0.0779312	48.0395	4.05544	1.17131	3.46232	0.000535545	0.00554427
ENSG00000279794.1	CTD-2621I17.3	44.8702	3.73799	1.32663	2.81767	0.00483737	0.0252574	35.4891	2.99336	1.33764	2.2378	0.0252342	0.0778103	13.8594	5.61645	2.51372	2.23432	0.0254619	0.10102
ENSG00000279801.1	RP11-75C10.6	359.489	4.20828	0.544287	7.73173	1.06092e-14	6.66902e-13	190.622	3.19211	0.553783	5.76418	8.20567e-09	1.21896e-07	352.256	3.75027	0.498034	7.53015	5.06822e-14	8.74317e-12
ENSG00000279821.1	RP11-1334A24.5	297.511	2.58261	0.481788	5.36048	8.30033e-08	1.79919e-06	176.102	2.54236	0.52503	4.84231	1.28336e-06	1.37788e-05	192.69	2.36772	0.584654	4.04978	5.12664e-05	0.000808235
ENSG00000279841.1	RP11-274A11.4	68.3432	2.5461	1.20966	2.10481	0.0353081	0.11547	50.3078	4.16937	1.01685	4.10029	4.12632e-05	0.000320652	53.2975	2.59127	1.02662	2.52408	0.0116003	0.0575715
ENSG00000279891.1	FLJ42393	125.494	2.80191	0.734193	3.81631	0.000135463	0.00132797	110.914	2.32836	0.659628	3.5298	0.000415869	0.00252247	266.4	3.0241	0.517823	5.84002	5.21951e-09	2.83768e-07
ENSG00000279948.1	CTD-2233K9.1	259.554	1.58493	0.680331	2.32964	0.0198249	0.0751051	470.101	2.43509	0.304752	7.99042	1.34475e-15	3.84137e-14	356.76	2.37121	0.473153	5.0115	5.40065e-07	1.69394e-05
ENSG00000279977.1	CTD-3222D19.4	147.722	3.3194	0.854491	3.88465	0.000102477	0.00104453	39.3444	3.28911	1.10123	2.98677	0.00281946	0.0129315	72.7886	3.10189	0.944668	3.28358	0.00102499	0.00922697
ENSG00000280063.1	RP11-295D4.3	358.684	3.32123	0.449409	7.39021	1.46592e-13	7.70199e-12	165.667	2.84648	0.508777	5.59475	2.20935e-08	3.09293e-07	272.383	2.35184	0.527499	4.45847	8.25483e-06	0.000176309
ENSG00000280138.1	RP11-463O12.5	361.023	2.37057	0.47618	4.97831	6.41409e-07	1.1567e-05	394.474	2.23624	0.344756	6.48645	8.78837e-11	1.63111e-09	430.921	2.55006	0.436114	5.84723	4.9984e-09	2.72572e-07
ENSG00000280152.1	RP11-331F4.5	395.076	3.52417	0.653486	5.39288	6.93387e-08	1.52554e-06	332.088	3.67063	0.381458	9.62264	6.41655e-22	2.86545e-20	327.488	4.01856	0.627299	6.40613	1.49256e-10	1.19013e-08
ENSG00000280184.1	AL023806.1	90.2069	2.63621	1.24742	2.11334	0.034572	0.113717	61.0255	1.9342	0.9205	2.10125	0.0356194	0.101835	109.926	3.54085	1.13669	3.11504	0.0018392	0.0145747
ENSG00000280205.1	RP11-504I13.2	170.39	4.59294	0.837005	5.48735	4.08003e-08	9.46148e-07	77.1634	4.70585	1.01566	4.63332	3.59855e-06	3.5327e-05	139.087	4.01403	0.712267	5.63557	1.74479e-08	8.28129e-07
ENSG00000280245.1	RP11-466A19.4	103.121	2.08546	0.844378	2.46982	0.0135182	0.0564344	103.133	3.49664	0.682153	5.12588	2.96152e-07	3.51958e-06	63.9801	2.60157	1.05972	2.45496	0.01409	0.066507
ENSG00000280287.1	RP13-554M15.7	1129.99	4.37333	0.368009	11.8838	1.43716e-32	5.16234e-30	813.123	2.94578	0.255917	11.5107	1.16535e-30	8.36315e-29	605.682	3.37465	0.424542	7.94891	1.88162e-15	4.68862e-13
ENSG00000280347.1	AC000123.2	191.977	3.00159	0.662569	4.53023	5.89208e-06	8.59922e-05	153.864	1.73865	0.531631	3.27041	0.0010739	0.00569323	114.799	2.01065	0.718357	2.79896	0.00512671	0.0318816
ENSG00000280383.1	CTA-941F9.10	309.045	2.29023	0.640275	3.57695	0.000347629	0.00293614	550.704	2.15491	0.276846	7.78377	7.03925e-15	1.89689e-13	448.073	2.31172	0.456131	5.06809	4.01819e-07	1.31312e-05
ENSG00000280388.1	RP11-229D13.3	98.7208	2.06651	0.943354	2.1906	0.0284806	0.0987563	127.415	2.31438	0.703796	3.28842	0.0010075	0.00540424	97.8885	2.3499	0.979159	2.39991	0.016399	0.0744658
ENSG00000280392.1	RP11-357N13.6	111.972	2.35426	1.0066	2.33882	0.0193449	0.0736353	61.6568	2.47063	0.860274	2.8719	0.00408007	0.0176688	104.55	2.93343	0.812974	3.60827	0.00030824	0.00355179
ENSG00000280402.1	RP11-20I23.10	65.1235	5.47199	1.18343	4.62384	3.76703e-06	5.76553e-05	56.3954	4.72252	1.03258	4.57352	4.79602e-06	4.5561e-05	88.8707	4.38584	0.936805	4.6817	2.84509e-06	7.12901e-05
ENSG00000280434.1	RP4-671O14.6	360.269	2.08927	0.513953	4.0651	4.80112e-05	0.0005345	501.9	2.6835	0.320822	8.36444	6.04004e-17	1.92126e-15	550.921	1.99159	0.392532	5.07371	3.90144e-07	1.27729e-05
ENSG00000280789.1	PAGR1	110.261	3.59544	0.800481	4.4916	7.06915e-06	0.000100585	169.229	1.98574	0.504554	3.93564	8.29769e-05	0.000595483	100.283	3.42356	0.810482	4.2241	2.39894e-05	0.000430824
ENSG00000280832.1	ST3GAL4-AS1	254.234	5.23558	0.750072	6.9801	2.9496e-12	1.26316e-10	294.3	2.55307	0.40646	6.28123	3.35897e-10	5.86186e-09	152.767	3.99104	0.696723	5.7283	1.0144e-08	5.081e-07
ENSG00000281026.1	N4BP2L2-IT2	319.965	2.65148	0.52797	5.02203	5.11287e-07	9.36437e-06	434.131	2.08512	0.395778	5.26841	1.37611e-07	1.72184e-06	322.733	1.71281	0.451343	3.79491	0.000147695	0.00194052
ENSG00000281195.1	ZNF638-IT1	146.055	2.55588	0.694133	3.68212	0.000231304	0.00209963	101.451	1.38332	0.63644	2.17353	0.0297406	0.0885807	164.155	2.89665	0.881885	3.28461	0.00102123	0.00921056
ENSG00000281207.1	SLFNL1-AS1	129.049	2.80116	0.765229	3.66056	0.000251666	0.00224851	118.123	2.47083	0.593764	4.16131	3.16432e-05	0.000251926	235.281	2.66205	0.558758	4.76423	1.89574e-06	5.00906e-05
ENSG00000281325.1	AC016549.1	126.769	2.08839	0.770413	2.71075	0.00671322	0.0325687	123.953	2.3488	0.597674	3.92991	8.49792e-05	0.000608571	177.859	3.008	0.728822	4.12721	3.67199e-05	0.000614544
ENSG00000281344.1	HELLPAR	239.831	2.6782	0.600123	4.46276	8.09123e-06	0.00011384	235.515	1.74275	0.473388	3.68145	0.000231911	0.00150294	386.669	1.97066	0.427539	4.6093	4.0403e-06	9.58824e-05
ENSG00000282057.1	RP4-621F18.2	831.174	2.20622	0.315811	6.98588	2.83078e-12	1.21523e-10	439.869	2.03206	0.338892	5.9962	2.01987e-09	3.20749e-08	701.377	1.94709	0.348542	5.58639	2.31839e-08	1.05302e-06
ENSG00000282936.1	CTC-281F24.5	128.089	3.5802	0.957817	3.73788	0.00018558	0.00175613	199.731	3.70398	0.512961	7.22078	5.16889e-13	1.21937e-11	236.4	4.12204	0.553552	7.44652	9.5832e-14	1.54894e-11
ENSG00000283199.1	ABC13-47488600E17.1	1174.87	2.20452	0.311775	7.07087	1.53962e-12	7.00226e-11	1124.53	2.21779	0.225471	9.83622	7.86123e-23	3.7392e-21	1422.49	2.32621	0.302544	7.68885	1.48467e-14	2.95961e-12
ENSG00000283689.1	RP11-434E6.5	155.658	3.56762	1.17161	3.04505	0.00232639	0.0140807	101.124	1.67453	0.648995	2.58018	0.00987477	0.036755	53.6991	3.06831	1.08708	2.82252	0.00476483	0.0300689

## Sheet: All 6 (NPC and Fibroblasts)
X	Symbol	baseMean.HD31151	log2FoldChange.HD31151	lfcSE.HD31151	stat.HD31151	pvalue.HD31151	padj.HD31151	baseMean.HDQ43	log2FoldChange.HDQ43	lfcSE.HDQ43	stat.HDQ43	pvalue.HDQ43	padj.HDQ43	baseMean.Q30	log2FoldChange.Q30	lfcSE.Q30	stat.Q30	pvalue.Q30	padj.Q30	baseMean.Q45	log2FoldChange.Q45	lfcSE.Q45	stat.Q45	pvalue.Q45	padj.Q45	baseMean.Q81	log2FoldChange.Q81	lfcSE.Q81	stat.Q81	pvalue.Q81	padj.Q81	baseMean.WT302-23	log2FoldChange.WT302-23	lfcSE.WT302-23	stat.WT302-23	pvalue.WT302-23	padj.WT302-23
ENSG00000210107.1	MT-TQ	11256.9	5.93142	0.152488	38.8975	0	0	17002.1	6.25138	0.093028	67.1989	0	0	1688.41	2.26723	0.855682	2.64962	0.0080582	0.0483294	1729.74	4.49395	0.170867	26.3008	1.87786e-152	1.88077e-148	2453.57	4.95237	0.385905	12.8331	1.06951e-37	2.92884e-34	9241.6	5.62836	0.355392	15.8371	1.72716e-56	6.19738e-53
ENSG00000198695.2	MT-ND6	101461	6.68531	0.134826	49.5848	0	0	171092	6.49236	0.0665646	97.5348	0	0	18705.5	1.73738	0.537957	3.22959	0.00123967	0.0107413	18243.4	2.68671	0.46572	5.76893	7.97766e-09	4.48878e-07	15408.5	2.86331	0.339139	8.44287	3.09634e-17	1.01246e-14	109073	5.423	0.256662	21.1289	4.31079e-99	3.86699e-95
ENSG00000197381.15	ADARB1	8154.6	4.01876	0.167266	24.0261	1.48296e-127	5.22031e-124	2788.92	4.24745	0.175549	24.1952	2.49838e-129	1.76205e-126	382.921	1.62876	0.165582	9.83657	7.83363e-23	1.34095e-20	474.835	1.78113	0.162152	10.9843	4.54634e-28	2.16828e-25	724.244	2.02859	0.166251	12.202	3.03317e-34	5.70906e-31	6114.29	3.52748	0.222992	15.8188	2.30735e-56	6.89937e-53
ENSG00000210196.2	MT-TP	2805.5	5.06837	0.244384	20.7394	1.52927e-95	3.36459e-92	7626.82	5.61511	0.116187	48.3284	0	0	1735.06	4.18777	0.309645	13.5244	1.122e-41	4.63902e-39	1794.81	4.47626	0.15539	28.8066	1.77169e-182	3.54888e-178	2377.28	4.30391	0.522739	8.23338	1.82008e-16	5.38842e-14	4088.57	4.54756	0.269161	16.8954	4.86786e-64	2.18336e-60
ENSG00000210151.2	MT-TS1	1012.68	4.7952	0.358656	13.3699	9.06362e-41	5.14609e-38	1695.34	4.6929	0.227423	20.6351	1.32979e-94	6.18141e-92	400.623	3.22878	0.570249	5.66205	1.49576e-08	4.86078e-07	546.545	4.25686	0.460573	9.24253	2.40726e-20	6.3447e-18	581.581	4.1751	0.467138	8.93762	3.97642e-19	1.6753e-16	705.859	3.35931	0.518089	6.48405	8.92909e-11	7.48583e-09
ENSG00000198888.2	MT-ND1	78874.2	2.63014	0.146555	17.9464	5.11968e-72	8.19196e-69	178622	3.23787	0.0617098	52.4692	0	0	19486.9	2.18158	0.206469	10.5661	4.27759e-26	8.91166e-24	21191.9	1.65452	0.327371	5.05395	4.32754e-07	1.71213e-05	26175.1	1.58869	0.376854	4.21567	2.49043e-05	0.000682858	127678	2.67607	0.195677	13.6759	1.41349e-42	3.16993e-39
ENSG00000210144.1	MT-TY	529.787	5.05848	0.442194	11.4395	2.65349e-30	7.65642e-28	839.63	6.12924	0.310719	19.726	1.28995e-86	5.0737e-84	151.173	4.27478	0.334832	12.767	2.50762e-37	8.98565e-35	182.897	4.88602	0.323089	15.1228	1.1458e-51	1.43447e-48	236.195	4.2118	0.327846	12.8469	8.95344e-38	2.80217e-34	649.165	4.44075	0.440885	10.0724	7.32003e-24	6.91204e-21
ENSG00000280287.1	RP13-554M15.7	1129.99	4.37333	0.368009	11.8838	1.43716e-32	5.16234e-30	813.123	2.94578	0.255917	11.5107	1.16535e-30	8.36315e-29	146.002	2.45156	0.226168	10.8396	2.23512e-27	5.0478e-25	257.912	2.99339	0.207271	14.4419	2.8194e-47	2.97239e-44	485.614	2.95555	0.479878	6.15896	7.32243e-10	6.74033e-08	605.682	3.37465	0.424542	7.94891	1.88162e-15	4.68862e-13
ENSG00000196440.11	ARMCX4	3013.17	2.6717	0.207216	12.8933	4.90757e-38	2.61752e-35	4207.94	2.36078	0.141317	16.7056	1.19306e-62	2.34631e-60	2059.19	1.31926	0.10506	12.5572	3.6277e-36	1.21868e-33	2093.91	1.66026	0.300274	5.52917	3.21753e-08	1.66109e-06	2815.33	1.76428	0.132276	13.3379	1.3929e-40	5.08594e-37	3796.82	2.48433	0.305964	8.11968	4.67429e-16	1.29018e-13
ENSG00000207780.1	MIR648	138.224	6.05768	0.854716	7.08736	1.36692e-12	6.24913e-11	39.6404	2.89511	1.07902	2.6831	0.00729436	0.0286742	16.8616	1.26669	0.637758	1.98617	0.0470149	0.174762	16.3587	2.00287	0.783194	2.5573	0.0105487	0.0704578	13.503	2.23801	0.807145	2.77275	0.00555851	0.0491428	79.699	3.73768	1.04344	3.58207	0.000340877	0.00385332
ENSG00000232487.1	RASA3-IT1	236.687	5.02789	0.644433	7.80204	6.0914e-15	3.94172e-13	196.466	3.58544	0.504337	7.1092	1.16718e-12	2.64367e-11	21.7494	2.69924	0.614779	4.39058	1.1305e-05	0.000187313	27.0348	3.70783	0.6263	5.92022	3.21514e-09	1.98162e-07	48.9337	4.11304	0.577538	7.12167	1.06627e-12	1.71763e-10	152.664	3.69944	0.660441	5.60147	2.12545e-08	9.85342e-07
ENSG00000260417.1	CTD-2542L18.1	598.907	4.19581	0.491882	8.5301	1.46219e-17	1.36169e-15	393.905	3.96418	0.34717	11.4186	3.37806e-30	2.39071e-28	23.3411	1.85527	0.528586	3.50987	0.00044833	0.00460584	30.958	2.78308	0.543907	5.11683	3.10719e-07	1.29667e-05	50.9558	3.38292	0.523979	6.45621	1.07356e-10	1.16433e-08	613.623	3.79537	0.408109	9.29989	1.4059e-20	7.00647e-18
ENSG00000278791.1	MIR6723	133.778	5.7013	0.802843	7.10139	1.23506e-12	5.67578e-11	178.941	5.33865	0.597012	8.94228	3.81233e-19	1.42028e-17	33.3723	3.27138	0.519276	6.29989	2.97855e-10	1.29529e-08	52.9077	4.3739	0.560283	7.80659	5.87569e-15	8.84931e-13	53.2226	4.56285	0.559729	8.1519	3.58258e-16	1.00625e-13	55.2932	2.39425	1.20476	1.98733	0.0468863	0.155776
ENSG00000249119.1	MTND6P4	271.135	5.50335	0.773574	7.1142	1.12568e-12	5.20028e-11	452.894	8.25757	0.631925	13.0673	5.06189e-39	5.30928e-37	39.449	2.10528	0.5064	4.15735	3.21959e-05	0.000467205	34.6876	1.19093	0.486633	2.44729	0.0143936	0.0880628	35.4975	2.32296	0.488648	4.75385	1.99578e-06	8.15738e-05	221.516	5.30092	0.660306	8.02797	9.90975e-16	2.57668e-13
ENSG00000274370.1	AC144831.3	447.899	3.69671	0.425438	8.6892	3.65002e-18	3.60922e-16	328.52	2.77357	0.412133	6.7298	1.69893e-11	3.45066e-10	10.2681	2.26411	0.890896	2.54139	0.0110413	0.0611299	12.6714	2.34178	0.849567	2.75644	0.00584344	0.045474	20.9709	1.63086	0.61119	2.66834	0.00762282	0.0617606	172.509	3.44171	0.891586	3.86021	0.000113291	0.00156712
ENSG00000261744.1	RP11-21B21.4	190.902	5.17239	0.711983	7.26477	3.73677e-13	1.8475e-11	77.5426	2.82518	0.754092	3.74647	0.000179341	0.00119754	11.714	4.28025	1.07319	3.98835	6.65331e-05	0.00089092	13.8709	1.94826	0.839656	2.32031	0.0203244	0.111386	19.7145	3.84441	0.854591	4.49854	6.8423e-06	0.000228508	85.1699	4.62604	1.0852	4.26283	2.01853e-05	0.000375278
ENSG00000280832.1	ST3GAL4-AS1	254.234	5.23558	0.750072	6.9801	2.9496e-12	1.26316e-10	294.3	2.55307	0.40646	6.28123	3.35897e-10	5.86186e-09	207.229	1.42137	0.178597	7.95853	1.74099e-15	1.45761e-13	131.316	1.27344	0.248304	5.12856	2.91967e-07	1.22608e-05	158.21	1.5664	0.322024	4.86424	1.14895e-06	5.02421e-05	152.767	3.99104	0.696723	5.7283	1.0144e-08	5.081e-07
ENSG00000279801.1	RP11-75C10.6	359.489	4.20828	0.544287	7.73173	1.06092e-14	6.66902e-13	190.622	3.19211	0.553783	5.76418	8.20567e-09	1.21896e-07	28.9555	1.88751	0.503367	3.74977	0.000177	0.00209739	32.7079	1.98925	0.467059	4.2591	2.05254e-05	0.00049004	59.3443	2.15081	0.437473	4.91643	8.81362e-07	4.03108e-05	352.256	3.75027	0.498034	7.53015	5.06822e-14	8.74317e-12
ENSG00000161960.14	EIF4A1	513.719	3.38401	0.405232	8.35079	6.78062e-17	5.77301e-15	372.732	2.38392	0.333795	7.14186	9.20745e-13	2.10649e-11	125	1.82907	0.234712	7.79285	6.55169e-15	5.10367e-13	117.541	1.40008	0.256606	5.45616	4.86554e-08	2.37133e-06	180.866	1.75206	0.289837	6.04496	1.49445e-09	1.28394e-07	645.367	3.77985	0.403503	9.36759	7.42097e-21	4.16061e-18
ENSG00000207574.1	MIR661	97.4635	6.41729	1.21091	5.29957	1.16079e-07	2.4586e-06	7.77986	6.63186	2.78938	2.37754	0.0174288	0.0581234	2.19328	4.35357	1.92423	2.2625	0.0236668	NA	7.40682	6.2493	1.46939	4.25299	2.1093e-05	0.000499299	12.4225	6.76561	1.38701	4.87782	1.07264e-06	4.75697e-05	62.3154	6.68394	1.85227	3.60852	0.000307953	0.00355179
ENSG00000245532.6	NEAT1	382395	4.319	0.666817	6.47704	9.35363e-11	3.20298e-09	233624	3.5882	0.056709	63.274	0	0	5990.87	2.9898	0.0797419	37.4934	1.17804e-307	3.16598e-303	2153.39	2.81242	0.172761	16.2793	1.38551e-59	2.52301e-56	2795.49	3.01546	0.397618	7.58383	3.35498e-14	7.0674e-12	150529	3.49948	0.194692	17.9744	3.09007e-72	1.84796e-68
ENSG00000280063.1	RP11-295D4.3	358.684	3.32123	0.449409	7.39021	1.46592e-13	7.70199e-12	165.667	2.84648	0.508777	5.59475	2.20935e-08	3.09293e-07	111.875	1.29997	0.260381	4.99258	5.95793e-07	1.36854e-05	86.6215	1.24845	0.283636	4.40159	1.07459e-05	0.000281374	108.354	1.42757	0.335285	4.25779	2.06461e-05	0.00058666	272.383	2.35184	0.527499	4.45847	8.25483e-06	0.000176309
ENSG00000227248.1	FAM155A-IT1	329.624	3.3414	0.473762	7.05291	1.75213e-12	7.90748e-11	407.615	1.21837	0.335466	3.63188	0.000281367	0.00178776	206.219	1.07542	0.175769	6.11837	9.45391e-10	3.79673e-08	162.084	1.20923	0.250871	4.82014	1.43458e-06	4.92901e-05	145.499	1.08499	0.30321	3.57836	0.000345757	0.00603574	296.005	3.60295	0.918408	3.92304	8.74383e-05	0.00126715
ENSG00000279672.1	CMB9-55F22.1	249.304	3.79758	0.609832	6.22726	4.74675e-10	1.48661e-08	162.527	2.83412	0.561593	5.04657	4.49814e-07	5.1919e-06	35.5093	1.96745	0.429064	4.58544	4.53022e-06	8.23745e-05	40.6452	1.68699	0.418206	4.03386	5.48671e-05	0.00112838	78.7179	2.63392	0.397743	6.62216	3.53979e-11	4.17338e-09	84.327	2.84897	0.879258	3.24019	0.00119449	0.0103906
ENSG00000280205.1	RP11-504I13.2	170.39	4.59294	0.837005	5.48735	4.08003e-08	9.46148e-07	77.1634	4.70585	1.01566	4.63332	3.59855e-06	3.5327e-05	174.219	3.20813	0.243363	13.1825	1.10676e-39	4.24918e-37	130.099	2.83816	0.300325	9.45028	3.37921e-21	9.27247e-19	188.216	3.33135	0.315808	10.5487	5.15274e-26	5.94138e-23	139.087	4.01403	0.712267	5.63557	1.74479e-08	8.28129e-07
ENSG00000180902.17	D2HGDH	1064.03	2.20746	0.271517	8.1301	4.28935e-16	3.34057e-14	1866.52	2.36805	0.163959	14.4429	2.7787e-47	3.71455e-45	149.378	1.7018	0.221853	7.67085	1.70858e-14	1.29346e-12	174.1	1.32105	0.260537	5.07048	3.96805e-07	1.58968e-05	273.92	2.30231	0.235103	9.79276	1.20953e-22	9.81424e-20	1179.15	2.10036	0.37735	5.56608	2.60531e-08	1.16855e-06
ENSG00000260793.2	RP5-882C2.2	175.664	4.23948	0.741737	5.71562	1.09307e-08	2.79234e-07	145.879	3.02366	0.687706	4.39674	1.0989e-05	9.70457e-05	75.071	1.98623	0.304336	6.52643	6.73578e-11	3.2617e-09	51.0766	2.31942	0.420814	5.51176	3.55264e-08	1.80617e-06	80.6784	2.6257	0.353095	7.43623	1.03602e-13	2.02654e-11	149.002	4.20608	0.710629	5.91881	3.24271e-09	1.85279e-07
ENSG00000259275.2	RP11-522B15.3	72.5636	5.41239	1.08587	4.98439	6.21567e-07	1.12438e-05	105.766	2.86129	0.653198	4.38044	1.18442e-05	0.000103836	324.985	1.22735	0.142228	8.62943	6.16576e-18	6.60178e-16	75.0256	1.02133	0.300514	3.39861	0.000677289	0.00880693	91.882	1.17874	0.293414	4.01733	5.88603e-05	0.0014093	66.9637	3.37727	1.12116	3.01232	0.00259263	0.0191117
ENSG00000279010.2	MIR6820	431.318	3.01517	0.454471	6.63447	3.25663e-11	1.2042e-09	306.905	1.79757	0.414159	4.34029	1.42297e-05	0.000122132	531.92	1.46804	0.159453	9.20671	3.36277e-20	4.49624e-18	454.696	1.23951	0.195432	6.3424	2.26209e-10	1.67202e-08	658.689	1.61352	0.23065	6.99554	2.64247e-12	4.07685e-10	339.859	1.98913	0.53109	3.74537	0.000180129	0.00227424
ENSG00000263511.1	MIR5699	38.1885	7.62363	1.92795	3.95427	7.67685e-05	0.000811382	18.8646	6.42238	2.02867	3.16581	0.00154651	0.00780431	17.7859	3.57782	0.739967	4.83511	1.33071e-06	2.81376e-05	22.9611	2.95682	0.822885	3.59324	0.000326592	0.0049448	32.9465	3.94272	0.683384	5.76941	7.95495e-09	5.69688e-07	34.4502	4.88048	1.77621	2.7477	0.00600152	0.0355945
ENSG00000279520.1	RP11-20I23.2	100.077	5.00784	1.01167	4.95009	7.41788e-07	1.31748e-05	69.6039	3.48803	0.790834	4.41057	1.03097e-05	9.1521e-05	15.1207	2.02971	0.662181	3.06519	0.00217531	0.0170575	14.9428	2.71878	0.761886	3.56849	0.000359046	0.00535123	29.9606	2.41518	0.584967	4.12875	3.64741e-05	0.00094565	86.6299	2.70612	1.05139	2.57385	0.0100575	0.0521208
ENSG00000280402.1	RP11-20I23.10	65.1235	5.47199	1.18343	4.62384	3.76703e-06	5.76553e-05	56.3954	4.72252	1.03258	4.57352	4.79602e-06	4.5561e-05	26.76	1.19965	0.497998	2.40895	0.0159985	0.0805582	32.7189	1.78908	0.466771	3.83289	0.000126648	0.00227117	38.2043	1.99848	0.508563	3.92967	8.50634e-05	0.00192916	88.8707	4.38584	0.936805	4.6817	2.84509e-06	7.12901e-05
ENSG00000239306.4	RBM14	900.399	2.32651	0.316744	7.34511	2.05598e-13	1.05811e-11	672.346	1.16232	0.283502	4.09988	4.13371e-05	0.000320982	884.917	1.32834	0.0951764	13.9566	2.8675e-44	1.26334e-41	565.498	1.24698	0.188471	6.61632	3.68252e-11	3.04812e-09	832.205	1.57143	0.197411	7.9602	1.71756e-15	4.47956e-13	512.816	1.46238	0.402952	3.62917	0.000284335	0.00333416
ENSG00000272692.1	RP11-399K21.14	24.1222	8.36362	2.34766	3.56254	0.000367288	0.00307547	8.82976	6.81473	2.68758	2.53563	0.0112244	0.0408056	8.75871	1.75845	0.86241	2.03899	0.0414509	0.159774	18.576	2.73655	0.675524	4.05101	5.09976e-05	0.00106521	31.7069	2.09816	0.515706	4.06853	4.73113e-05	0.00117517	67.5548	8.06598	1.81237	4.45052	8.56626e-06	0.000182094
ENSG00000279591.1	AC002044.1	106.802	4.95543	1.05534	4.69558	2.6585e-06	4.17788e-05	107.984	3.22169	0.697712	4.61751	3.88368e-06	3.78613e-05	44.0532	1.808	0.384971	4.69644	2.64729e-06	5.09641e-05	37.3524	1.95551	0.457746	4.27204	1.93694e-05	0.000468019	57.171	1.84494	0.484566	3.80741	0.000140428	0.00293	79.0229	3.95879	0.997744	3.96774	7.25574e-05	0.00108933
ENSG00000262663.1	RP11-497H17.1	61.8341	6.15446	1.49629	4.11316	3.90277e-05	0.000450149	28.4622	5.97853	1.6232	3.68317	0.000230355	0.00149475	38.596	2.51975	0.440157	5.72466	1.03643e-08	3.48177e-07	30.0886	2.91598	0.537277	5.42733	5.72046e-08	2.75448e-06	35.8484	2.79273	0.581146	4.80556	1.54319e-06	6.56211e-05	41.4936	6.69674	1.72364	3.88523	0.000102233	0.00144196
ENSG00000279283.1	RP11-417L19.5	115.153	4.13586	0.807355	5.12273	3.01151e-07	5.83762e-06	83.3219	4.06276	0.748481	5.428	5.69881e-08	7.54908e-07	36.4547	1.9358	0.448289	4.31819	1.57314e-05	0.000251058	49.1943	2.79021	0.414114	6.73778	1.60826e-11	1.41294e-09	98.2722	3.17023	0.782781	4.04996	5.12266e-05	0.00125674	127.422	3.60271	1.00582	3.58186	0.000341161	0.00385332
ENSG00000283199.1	ABC13-47488600E17.1	1174.87	2.20452	0.311775	7.07087	1.53962e-12	7.00226e-11	1124.53	2.21779	0.225471	9.83622	7.86123e-23	3.7392e-21	138.397	1.33398	0.222985	5.98236	2.19931e-09	8.25511e-08	93.5194	1.35628	0.287627	4.7154	2.41237e-06	7.87007e-05	105.049	1.34644	0.281438	4.78416	1.717e-06	7.16495e-05	1422.49	2.32621	0.302544	7.68885	1.48467e-14	2.95961e-12
ENSG00000129932.7	DOHH	507.487	2.46672	0.375171	6.57491	4.86821e-11	1.73804e-09	1132.87	2.5001	0.224461	11.1382	8.17284e-29	5.48322e-27	134.069	1.43701	0.226269	6.35089	2.14069e-10	9.50929e-09	141.782	1.48741	0.257432	5.77789	7.56433e-09	4.30458e-07	220.786	1.83184	0.271202	6.75451	1.43319e-11	1.8579e-09	759.828	3.2934	0.438417	7.51201	5.82249e-14	9.94869e-12
ENSG00000268670.1	CTD-2622I13.3	196.568	3.82938	0.741762	5.16254	2.43618e-07	4.81789e-06	61.384	2.69005	0.840264	3.20144	0.00136743	0.00702714	21.7409	3.05222	0.626128	4.87476	1.08941e-06	2.35732e-05	35.6227	3.10826	0.496335	6.26241	3.79076e-10	2.68313e-08	69.609	3.58075	0.426837	8.38903	4.9016e-17	1.57918e-14	41.8632	2.98046	1.1443	2.60463	0.00919744	0.0487941
ENSG00000280152.1	RP11-331F4.5	395.076	3.52417	0.653486	5.39288	6.93387e-08	1.52554e-06	332.088	3.67063	0.381458	9.62264	6.41655e-22	2.86545e-20	70.4877	2.67513	0.335664	7.96966	1.59109e-15	1.34046e-13	94.411	3.18447	0.315386	10.097	5.69293e-24	2.03634e-21	143.246	3.97774	0.381681	10.4216	1.9756e-25	1.96734e-22	327.488	4.01856	0.627299	6.40613	1.49256e-10	1.19013e-08
ENSG00000273230.1	RP11-1246C19.1	253.899	3.01046	0.51831	5.80822	6.31389e-09	1.66115e-07	241.89	1.95506	0.500369	3.90724	9.33555e-05	0.000663447	71.6821	1.2624	0.293482	4.30146	1.6968e-05	0.000269194	100.491	1.55075	0.303641	5.10719	3.2699e-07	1.34718e-05	142.769	2.06119	0.289639	7.11643	1.10759e-12	1.75834e-10	148.94	2.81807	0.783391	3.59727	0.000321579	0.0036748
ENSG00000279476.1	RP11-391L3.3	180.979	3.94435	0.814423	4.84313	1.27809e-06	2.15476e-05	84.5413	2.1272	0.74667	2.84892	0.00438683	0.0187432	99.9669	1.50412	0.261398	5.75413	8.70898e-09	2.97023e-07	93.7898	1.82582	0.285792	6.38863	1.67379e-10	1.25572e-08	110.606	2.0507	0.359796	5.69961	1.2008e-08	8.2142e-07	93.0777	2.37311	1.02169	2.32273	0.0201938	0.0859134
ENSG00000235018.1	RP11-11M20.2	19.6584	8.0692	2.54429	3.17149	0.00151659	0.0100163	16.0532	6.17978	2.14582	2.87991	0.00397792	0.0173034	32.1541	1.88001	0.442555	4.24808	2.1561e-05	0.000329047	29.0086	1.79215	0.588595	3.0448	0.00232836	0.0230888	25.9093	2.77035	0.652281	4.24718	2.1648e-05	0.000608813	17.4159	7.6377	2.56063	2.98275	0.00285673	0.0206414
ENSG00000277744.1	CTC-435M10.12	237.224	3.31485	0.633663	5.23125	1.68369e-07	3.46605e-06	198.444	2.82578	0.547485	5.16139	2.45118e-07	2.95673e-06	81.9738	1.08553	0.300727	3.60967	0.00030659	0.00335352	72.0729	1.88296	0.351528	5.35651	8.4847e-08	3.97096e-06	121.846	1.98776	0.376371	5.28139	1.28208e-07	7.00445e-06	94.4425	3.20221	0.97055	3.29938	0.000968995	0.00887882
ENSG00000227200.1	RP11-121A14.3	247.841	3.77061	0.778601	4.8428	1.28019e-06	2.15624e-05	143.717	2.44939	0.577303	4.24282	2.20733e-05	0.000182116	18.1714	2.0088	0.757904	2.65046	0.00803811	0.048252	14.5496	1.59869	0.748485	2.1359	0.0326878	0.153557	20.344	1.7104	0.753713	2.2693	0.0232498	0.132473	110.446	3.47233	0.958848	3.62136	0.00029306	0.00341807
ENSG00000199179.3	MIRLET7I	109.484	4.4628	1.03098	4.32871	1.49982e-05	0.000194248	79.5835	1.93684	0.707356	2.73813	0.00617889	0.02504	23.7557	1.8042	0.562244	3.20892	0.00133236	0.0113782	24.191	1.95352	0.541172	3.6098	0.000306431	0.00469573	20.8416	2.45483	0.669389	3.66727	0.000245158	0.00458662	138.852	3.95449	0.868414	4.55369	5.27131e-06	0.000120475
ENSG00000250571.6	GLI4	452.212	2.48617	0.419294	5.92941	3.04016e-09	8.49363e-08	451.509	1.82168	0.316135	5.76235	8.2949e-09	1.23028e-07	99.5704	1.77151	0.272309	6.5055	7.74329e-11	3.72274e-09	90.7702	1.80466	0.284142	6.35126	2.13559e-10	1.58437e-08	141.033	2.44415	0.315468	7.74769	9.35781e-15	2.18097e-12	250.306	1.38015	0.616206	2.23975	0.0251073	0.10011
ENSG00000212694.8	LINC01089	285.347	2.93429	0.550932	5.32605	1.0037e-07	2.14132e-06	310.149	3.25424	0.393831	8.26304	1.42003e-16	4.34139e-15	198.08	1.72694	0.204284	8.45361	2.82435e-17	2.84307e-15	177.779	1.8471	0.216144	8.54571	1.27751e-17	2.7815e-15	275.148	1.83736	0.231906	7.92285	2.32135e-15	5.76351e-13	119.491	3.08234	0.717083	4.29844	1.72001e-05	0.000329334
ENSG00000103269.13	RHBDL1	63.4669	4.48088	1.10378	4.05958	4.91617e-05	0.000546963	104.602	1.40141	0.634061	2.21021	0.0270904	0.0822321	24.8755	1.57979	0.511082	3.09106	0.00199444	0.0159146	22.7369	1.46833	0.559095	2.62626	0.00863298	0.0609327	59.6189	2.2335	0.468	4.77244	1.82006e-06	7.49511e-05	48.7248	4.63365	1.22707	3.7762	0.00015924	0.00205831
ENSG00000174886.12	NDUFA11	405.138	2.62858	0.497417	5.28446	1.26074e-07	2.6323e-06	420.326	1.93903	0.343587	5.64349	1.66639e-08	2.37179e-07	105.837	1.57465	0.257537	6.11424	9.70161e-10	3.87992e-08	114.562	1.40002	0.252794	5.5382	3.056e-08	1.59414e-06	178.773	2.15463	0.263328	8.18233	2.78415e-16	8.02569e-14	327.479	3.03283	0.507858	5.97181	2.3463e-09	1.43669e-07
ENSG00000228393.3	LINC01004	123.987	3.623	0.85698	4.22764	2.36153e-05	0.000290058	108.021	1.96237	0.743349	2.6399	0.00829304	0.0318411	287.687	1.66509	0.166651	9.99148	1.66082e-23	3.05715e-21	120.058	1.5514	0.284852	5.44633	5.14185e-08	2.49991e-06	139.242	1.25595	0.251534	4.99317	5.93959e-07	2.82266e-05	97.9196	2.50309	0.858122	2.91694	0.00353482	0.0242795
ENSG00000263603.1	CTD-2349P21.5	168.765	3.25067	0.729038	4.45885	8.24011e-06	0.00011542	195.751	3.58306	0.476483	7.51981	5.48554e-14	1.38343e-12	127.445	2.53427	0.303104	8.36105	6.21604e-17	6.00921e-15	98.0735	2.23213	0.307328	7.26301	3.78579e-13	4.48716e-11	172.498	2.80221	0.352889	7.94078	2.00917e-15	5.17847e-13	156.866	4.02044	0.800139	5.02468	5.04268e-07	1.5956e-05
ENSG00000276744.1	CTD-2562G15.3	96.7406	4.71851	1.31557	3.58668	0.000334919	0.00284503	32.3577	7.21432	1.86111	3.87636	0.000106031	0.0007455	39.2112	2.2242	0.449841	4.94442	7.63695e-07	1.70751e-05	38.52	2.09607	0.470689	4.4532	8.4601e-06	0.000229938	57.8131	2.68907	0.428612	6.27391	3.52096e-10	3.39811e-08	96.6488	4.49635	1.64899	2.72673	0.00639644	0.0373928
ENSG00000267263.1	RP11-75C10.7	121.981	3.69762	0.901629	4.10104	4.11291e-05	0.00046916	61.2367	3.11968	0.836232	3.73064	0.000190995	0.00126626	37.2243	1.91657	0.468516	4.09073	4.30017e-05	0.000605165	39.3471	1.57755	0.436187	3.61668	0.000298408	0.00459801	63.2977	2.12462	0.483416	4.39501	1.10768e-05	0.000347666	174.175	3.84115	0.648763	5.92073	3.20522e-09	1.83722e-07
ENSG00000100162.14	CENPM	183.011	3.06136	0.671467	4.55921	5.13467e-06	7.6505e-05	200.571	1.34904	0.451372	2.98876	0.0028011	0.012857	262.811	1.4847	0.158344	9.37648	6.82134e-21	9.59809e-19	268.532	1.74715	0.193626	9.02336	1.82411e-19	4.56733e-17	292.201	1.53421	0.266304	5.76114	8.35481e-09	5.94277e-07	183.895	1.41876	0.627491	2.261	0.023759	0.0962405
ENSG00000197070.13	ARRDC1	308.515	2.4335	0.472901	5.1459	2.66236e-07	5.20668e-06	350.159	1.29978	0.37132	3.50044	0.000464488	0.00277621	85.6948	1.21126	0.263064	4.60442	4.13607e-06	7.61349e-05	131.141	1.94837	0.303044	6.42935	1.28154e-10	9.72366e-09	234.614	2.63182	0.277112	9.49731	2.15385e-21	1.38784e-18	220.931	2.55435	0.557511	4.5817	4.61205e-06	0.000107881
ENSG00000266946.1	MRPL37P1	250.968	3.33361	0.774634	4.30347	1.68147e-05	0.000213996	94.6177	2.92505	0.711604	4.1105	3.94801e-05	0.000308437	36.5701	1.95736	0.441724	4.43118	9.37195e-06	0.00015841	27.1075	1.36327	0.514398	2.65023	0.00804379	0.0576476	36.3078	1.71519	0.526654	3.25676	0.0011269	0.015063	171.972	2.28356	0.728222	3.1358	0.00171383	0.0137574
ENSG00000224430.2	MKRN5P	259.86	2.73442	0.583609	4.68536	2.79469e-06	4.37628e-05	317.453	1.93482	0.374272	5.16956	2.34641e-07	2.84139e-06	187.035	1.10467	0.20358	5.42619	5.7571e-08	1.64794e-06	71.9248	1.44953	0.332651	4.35752	1.31542e-05	0.000335107	68.0209	1.91147	0.401268	4.76358	1.90191e-06	7.80283e-05	233.403	2.18038	0.602616	3.6182	0.00029666	0.00344713
ENSG00000224066.1	RP4-622L5.7	165.629	3.06461	0.715799	4.28138	1.85738e-05	0.000233513	318.408	2.94189	0.565107	5.20589	1.93066e-07	2.35747e-06	44.2842	1.12431	0.359742	3.12531	0.00177617	0.014494	35.6435	1.13675	0.453849	2.5047	0.0122557	0.0782353	54.0023	1.2708	0.46393	2.73922	0.00615855	0.0528346	86.0094	1.84224	0.825034	2.23293	0.0255537	0.101231
ENSG00000262877.4	RP11-1055B8.4	118.742	4.28273	1.2354	3.46666	0.00052696	0.00417687	252.068	4.15493	0.493629	8.41711	3.8588e-17	1.25078e-15	199.325	2.0092	0.188363	10.6666	1.45789e-26	3.13446e-24	207.268	2.18715	0.235129	9.30192	1.37931e-20	3.68386e-18	284.025	2.63822	0.273164	9.658	4.54636e-22	3.25934e-19	48.9782	2.60439	1.11822	2.32904	0.019857	0.0850247
ENSG00000154710.15	RABGEF1	215.853	2.67618	0.597894	4.47601	7.60506e-06	0.000107515	209.044	1.52779	0.462623	3.30244	0.000958466	0.005182	60.6537	1.26649	0.319165	3.96814	7.24362e-05	0.000960397	56.6702	1.01196	0.340342	2.97335	0.00294566	0.0276238	66.503	1.4277	0.393446	3.6287	0.000284851	0.00514893	174.972	1.47053	0.581351	2.5295	0.0114226	0.0570524
ENSG00000282936.1	CTC-281F24.5	128.089	3.5802	0.957817	3.73788	0.00018558	0.00175613	199.731	3.70398	0.512961	7.22078	5.16889e-13	1.21937e-11	123.296	2.33266	0.281151	8.2968	1.0695e-16	1.01207e-14	143.663	2.20917	0.324036	6.81766	9.25329e-12	8.34922e-10	178.865	2.04676	0.258348	7.9225	2.32788e-15	5.76351e-13	236.4	4.12204	0.553552	7.44652	9.5832e-14	1.54894e-11
ENSG00000279977.1	CTD-3222D19.4	147.722	3.3194	0.854491	3.88465	0.000102477	0.00104453	39.3444	3.28911	1.10123	2.98677	0.00281946	0.0129315	48.4865	1.7451	0.370776	4.70661	2.51867e-06	4.89085e-05	40.763	1.27357	0.431723	2.94998	0.00317797	0.0291741	44.6373	2.50898	0.524775	4.78107	1.74366e-06	7.24382e-05	72.7886	3.10189	0.944668	3.28358	0.00102499	0.00922697
ENSG00000233429.9	HOTAIRM1	123.861	3.03186	0.743146	4.07976	4.50828e-05	0.000506383	109.152	3.55942	0.652698	5.4534	4.94165e-08	6.61031e-07	235.84	1.94242	0.17974	10.8068	3.19513e-27	7.09663e-25	53.9655	1.81965	0.388414	4.68483	2.80199e-06	8.97298e-05	90.1296	1.98918	0.326091	6.10009	1.06011e-09	9.28999e-08	77.1438	2.26516	0.866534	2.61405	0.00894767	0.0478766
ENSG00000159958.5	TNFRSF13C	89.2875	3.37043	0.890298	3.78574	0.000153253	0.00148128	96.1304	2.79014	0.763851	3.65273	0.000259468	0.00166622	141.929	1.31529	0.240882	5.46029	4.75346e-08	1.3805e-06	103.608	1.31134	0.268509	4.88377	1.04077e-06	3.68986e-05	140.384	1.45654	0.32913	4.42543	9.62489e-06	0.000309182	139.383	4.04966	0.97384	4.15844	3.20422e-05	0.000548539
ENSG00000249526.1	CTB-35F21.1	104.373	3.58606	0.99031	3.62115	0.000293294	0.00255305	12.6078	7.3259	2.5783	2.84136	0.00449209	0.0191302	10.9653	3.34037	0.909934	3.67101	0.000241596	0.0027327	8.99905	1.7141	0.873405	1.96255	0.049698	0.202667	15.7557	2.5739	0.807206	3.18865	0.00142939	0.0179869	43.0497	6.21107	1.64207	3.78246	0.000155285	0.0020159
ENSG00000162341.16	TPCN2	779.534	1.67847	0.333495	5.03295	4.82993e-07	8.87573e-06	859.113	1.25805	0.230143	5.46636	4.5938e-08	6.18545e-07	244.652	1.24302	0.166516	7.46485	8.33942e-14	5.80583e-12	216.623	1.24433	0.223837	5.55908	2.71197e-08	1.42581e-06	301.524	1.81318	0.23763	7.6303	2.34211e-14	5.18293e-12	732.917	1.68552	0.385263	4.37499	1.21439e-05	0.000246464
ENSG00000203804.4	ADAMTSL4-AS1	226.102	2.59161	0.664904	3.89771	9.71051e-05	0.00100009	576.13	2.93739	0.305004	9.63066	5.93481e-22	2.66779e-20	86.4074	1.34435	0.281312	4.77885	1.76299e-06	3.60033e-05	82.7631	1.27983	0.292172	4.38039	1.18465e-05	0.000306191	109.393	1.75401	0.276615	6.34097	2.28321e-10	2.31576e-08	250.189	1.83849	0.596367	3.08282	0.00205051	0.0158297
ENSG00000264167.1	RP1-253P7.1	53.6937	3.69752	1.17884	3.13659	0.00170927	0.0110322	46.6505	4.61907	1.19736	3.8577	0.000114457	0.00079952	33.2572	2.35403	0.486213	4.84157	1.28817e-06	2.74322e-05	45.8973	2.78425	0.419261	6.64084	3.11907e-11	2.63703e-09	64.1521	2.94101	0.438173	6.71198	1.92005e-11	2.47438e-09	67.1759	8.10185	1.64392	4.92836	8.29228e-07	2.42695e-05
ENSG00000281207.1	SLFNL1-AS1	129.049	2.80116	0.765229	3.66056	0.000251666	0.00224851	118.123	2.47083	0.593764	4.16131	3.16432e-05	0.000251926	109.299	1.06188	0.233382	4.54996	5.36573e-06	9.58803e-05	108.781	1.48322	0.279593	5.30491	1.12726e-07	5.10863e-06	140.756	1.91605	0.341857	5.60482	2.08469e-08	1.37152e-06	235.281	2.66205	0.558758	4.76423	1.89574e-06	5.00906e-05
ENSG00000113916.17	BCL6	2021.68	1.23225	0.215801	5.71013	1.12888e-08	2.87129e-07	2438.17	1.02494	0.137494	7.45446	9.0238e-14	2.23714e-12	328.507	1.4338	0.146501	9.78698	1.28069e-22	2.12459e-20	297.114	1.35857	0.176174	7.71152	1.24325e-14	1.79163e-12	385.791	1.39499	0.194375	7.1768	7.13632e-13	1.20263e-10	1664.75	1.00522	0.324724	3.09562	0.00196399	0.0153333
ENSG00000196421.8	LINC00176	57.7053	3.40909	1.08604	3.13901	0.00169521	0.0109696	140.114	4.71877	0.604094	7.81132	5.65922e-15	1.53656e-13	32.4787	1.77737	0.48028	3.70069	0.000215011	0.0024673	38.8322	1.64902	0.438537	3.76028	0.000169726	0.00290332	56.0555	2.7466	0.413322	6.64519	3.0283e-11	3.68577e-09	91.5489	4.00424	0.894468	4.47667	7.58167e-06	0.000162902
ENSG00000283689.1	RP11-434E6.5	155.658	3.56762	1.17161	3.04505	0.00232639	0.0140807	101.124	1.67453	0.648995	2.58018	0.00987477	0.036755	51.7028	2.12711	0.364123	5.84175	5.16562e-09	1.83632e-07	47.5032	1.84323	0.404529	4.55648	5.20176e-06	0.000149493	60.0435	2.23817	0.427507	5.2354	1.64628e-07	8.86159e-06	53.6991	3.06831	1.08708	2.82252	0.00476483	0.0300689
ENSG00000240964.3	RN7SL751P	61.8159	3.57549	1.18264	3.02332	0.00250017	0.0149374	66.1485	2.79845	0.854987	3.27308	0.00106381	0.00564411	126.917	1.96739	0.242241	8.12161	4.60025e-16	4.12105e-14	92.9608	1.41776	0.274823	5.15882	2.48507e-07	1.06821e-05	100.952	1.0744	0.320035	3.35713	0.000787551	0.0114566	138.269	3.35315	0.72366	4.6336	3.59359e-06	8.67733e-05
ENSG00000279576.1	AP000769.1	110.959	2.63839	0.758106	3.48023	0.000500975	0.00400803	113.6	2.20771	0.592532	3.72589	0.000194627	0.00128867	125.018	2.17124	0.251671	8.62729	6.28201e-18	6.69956e-16	47.0941	1.67858	0.408791	4.10621	4.02201e-05	0.000870032	42.5235	1.13482	0.434477	2.61192	0.00900358	0.0697737	104.689	1.75942	0.828699	2.12311	0.0337444	0.123276
ENSG00000279794.1	CTD-2621I17.3	44.8702	3.73799	1.32663	2.81767	0.00483737	0.0252574	35.4891	2.99336	1.33764	2.2378	0.0252342	0.0778103	29.7124	1.73138	0.474825	3.64635	0.000265993	0.00296498	19.4557	1.73954	0.627523	2.77208	0.00556994	0.0441442	24.7915	2.94582	0.7366	3.99922	6.35524e-05	0.00150846	13.8594	5.61645	2.51372	2.23432	0.0254619	0.10102
ENSG00000276248.1	RP11-230F18.5	195.558	2.41565	0.670901	3.60061	0.00031747	0.00272708	222.819	2.40918	0.452303	5.32648	1.00135e-07	1.27765e-06	145.314	1.95032	0.230709	8.4536	2.82456e-17	2.84307e-15	79.2658	1.6346	0.338002	4.83606	1.32439e-06	4.57394e-05	90.0186	1.6683	0.334515	4.98722	6.12532e-07	2.89835e-05	185.283	2.87282	0.607047	4.73245	2.21831e-06	5.72643e-05
ENSG00000120049.18	KCNIP2	92.1794	2.85474	0.880837	3.24094	0.00119135	0.00819419	126.545	3.46168	0.59049	5.86239	4.56247e-09	6.98998e-08	72.7722	1.63228	0.310756	5.25261	1.49961e-07	3.93575e-06	53.4415	1.78115	0.37018	4.81158	1.49738e-06	5.11845e-05	90.29	1.69225	0.366152	4.62172	3.80562e-06	0.000140596	63.1162	2.26659	1.02	2.22215	0.0262732	0.103279
ENSG00000255284.1	AP006621.5	304.752	1.96738	0.505079	3.89519	9.81207e-05	0.00100877	346.108	1.36059	0.341012	3.98984	6.61168e-05	0.000487838	97.2615	1.20073	0.247725	4.84702	1.25329e-06	2.6753e-05	93.6918	1.13301	0.269634	4.20202	2.64548e-05	0.000611206	137.635	1.41474	0.304932	4.63951	3.49232e-06	0.000130786	269.004	2.16103	0.486835	4.43895	9.04002e-06	0.000191033
ENSG00000215417.11	MIR17HG	86.2587	3.34287	1.2036	2.77739	0.0054797	0.027851	55.7369	2.10802	1.07003	1.97005	0.0488323	0.130217	386.058	1.25452	0.150287	8.34746	6.97476e-17	6.6707e-15	299.365	1.33398	0.17783	7.50146	6.31087e-14	8.15568e-12	342.963	1.27504	0.186026	6.85413	7.17458e-12	1.02751e-09	50.4066	2.45377	1.07143	2.29018	0.022011	0.0911799
ENSG00000260316.2	LA16c-306A4.2	140.523	3.14937	1.10346	2.85408	0.00431611	0.0231186	102.993	4.73224	0.86626	5.46284	4.68573e-08	6.29266e-07	23.0231	1.65171	0.598109	2.76156	0.00575268	0.0374251	32.7626	1.30068	0.461463	2.8186	0.0048234	0.0398259	32.6977	2.05483	0.524106	3.92064	8.83154e-05	0.00199465	70.6484	2.39766	0.915274	2.61961	0.00880292	0.0472429
ENSG00000275322.1	RP11-262A16.1	49.2108	3.88602	1.5927	2.43989	0.0146918	0.0599976	141.074	2.22404	0.536271	4.14724	3.36513e-05	0.000266163	139.453	3.03709	0.269083	11.2868	1.52457e-29	3.82925e-27	56.842	2.45894	0.450131	5.46273	4.68861e-08	2.3019e-06	105.963	3.33154	0.354088	9.40878	5.01947e-21	2.97207e-18	118.461	3.03871	1.10802	2.74248	0.00609773	0.0359748
ENSG00000279700.1	RP13-554M15.2	56.213	3.19564	1.17788	2.71305	0.00666675	0.0323969	71.2435	3.70536	0.934198	3.96635	7.29804e-05	0.000530821	60.3677	2.45855	0.36643	6.70947	1.95338e-11	1.02534e-09	108.445	3.19868	0.31038	10.3057	6.64209e-25	2.55861e-22	181.698	3.43234	0.355442	9.65654	4.61199e-22	3.25934e-19	44.5196	2.51582	1.2825	1.96165	0.049803	0.162575
ENSG00000103150.5	MLYCD	758.187	1.53214	0.378017	4.05308	5.05469e-05	0.000559962	926.842	1.77472	0.212559	8.34931	6.86622e-17	2.16054e-15	832.725	1.32932	0.114472	11.6126	3.55737e-31	9.75555e-29	703.804	1.08341	0.131141	8.26147	1.43894e-16	2.59671e-14	844.288	1.20873	0.165542	7.30164	2.84291e-13	5.0549e-11	805.443	1.52902	0.354139	4.31757	1.57754e-05	0.000306638
ENSG00000254602.1	AP000662.4	116.558	2.48966	0.822717	3.02614	0.002477	0.014809	169.721	2.47927	0.517258	4.79311	1.64219e-06	1.72954e-05	538.968	1.20595	0.118027	10.2176	1.6538e-24	3.17471e-22	463.982	1.27946	0.176606	7.24469	4.33441e-13	5.07734e-11	562.331	1.50583	0.205649	7.32233	2.43703e-13	4.41244e-11	199.196	3.41527	0.728583	4.68755	2.76495e-06	6.94762e-05
ENSG00000272610.1	MAGI1-IT1	106.817	2.81143	1.0231	2.74795	0.00599699	0.0298763	56.3776	4.06215	1.09318	3.71591	0.000202471	0.0013337	50.7434	1.7849	0.357461	4.99327	5.93645e-07	1.36477e-05	26.2167	1.49898	0.497144	3.01519	0.00256818	0.0248613	32.3255	1.54484	0.539497	2.86348	0.00419019	0.0398951	140.996	2.89034	0.774551	3.73164	0.00019024	0.00237846
ENSG00000210117.1	MT-TW	566.425	1.45501	0.359609	4.04609	5.20808e-05	0.000575801	1001.85	2.75348	0.230512	11.945	6.89118e-33	5.2396e-31	426.343	2.86689	0.182578	15.7023	1.45946e-55	1.03218e-52	667.535	2.18403	0.445759	4.89957	9.60466e-07	3.42943e-05	830.24	1.70714	0.435235	3.92235	8.76908e-05	0.00198259	657.817	2.60989	0.524926	4.97193	6.62912e-07	2.03304e-05
ENSG00000278829.1	RP11-358B23.7	75.6624	2.72025	0.97583	2.78763	0.00530956	0.0271588	75.3014	3.61017	0.833926	4.32913	1.49703e-05	0.000127951	85.9219	1.21417	0.305223	3.97798	6.95045e-05	0.000925178	48.0711	1.02541	0.419163	2.44633	0.0144319	0.0882162	62.3106	2.05762	0.489142	4.20658	2.59264e-05	0.000706461	70.8183	3.22756	1.27809	2.5253	0.01156	0.0574658
ENSG00000159588.14	CCDC17	100.212	2.33555	0.800013	2.91939	0.00350718	0.019678	245.107	3.15078	0.462983	6.80539	1.00778e-11	2.09899e-10	53.1878	1.88313	0.374589	5.02719	4.97728e-07	1.16923e-05	49.3694	1.78358	0.418892	4.25786	2.06393e-05	0.000491589	81.1558	2.50175	0.351344	7.12052	1.07517e-12	1.71933e-10	168	3.70631	0.638854	5.8015	6.57242e-09	3.5094e-07
ENSG00000235245.1	RP11-122K13.12	67.961	2.63833	0.995917	2.64914	0.00806958	0.0379564	119.285	4.05207	0.627445	6.45805	1.06061e-10	1.95378e-09	22.2349	1.61595	0.526482	3.06933	0.00214536	0.0168488	20.3352	2.36429	0.614478	3.84764	0.000119262	0.00218034	19.3127	1.91845	0.693313	2.76708	0.00565613	0.0497649	74.8204	2.92011	0.999033	2.92293	0.00346751	0.0239364
ENSG00000269958.1	RP11-73M18.8	218.538	2.01355	0.655777	3.07048	0.00213715	0.0132079	269.589	2.01127	0.420567	4.78228	1.73316e-06	1.81507e-05	107.276	1.89877	0.254373	7.46452	8.36039e-14	5.80583e-12	75.7999	1.98173	0.359856	5.50702	3.64952e-08	1.85072e-06	116.861	1.37992	0.287443	4.80066	1.58141e-06	6.68831e-05	225.247	1.51628	0.665449	2.27858	0.0226923	0.093242
ENSG00000243302.3	RP11-274B21.2	421.302	1.5452	0.44518	3.47095	0.000518616	0.00412479	710.102	2.34178	0.247067	9.47834	2.58355e-21	1.10547e-19	84.2954	1.88627	0.2777	6.79248	1.10221e-11	5.94817e-10	49.7901	1.46302	0.426717	3.42854	0.000606835	0.00809288	55.1161	1.33075	0.398649	3.33816	0.000843363	0.0120367	371.323	1.64512	0.52009	3.16315	0.0015607	0.0127915
ENSG00000250539.1	KRT8P33	193.39	1.80322	0.595691	3.0271	0.00246913	0.0147719	174.238	1.67355	0.497001	3.36729	0.000759115	0.00424329	261.863	1.08427	0.157427	6.88746	5.67971e-12	3.2203e-10	124.108	1.19993	0.267557	4.48475	7.29986e-06	0.000201966	142.435	1.31907	0.249368	5.28965	1.2255e-07	6.72886e-06	152.894	1.73051	0.663339	2.60879	0.0090864	0.0484455
ENSG00000256712.1	RP11-785H5.2	89.1695	2.53989	1.04588	2.42848	0.0151624	0.0613363	167.389	3.31331	0.600583	5.51683	3.45175e-08	4.72232e-07	136.214	1.9016	0.238339	7.97856	1.48049e-15	1.25515e-13	83.0519	1.46711	0.289859	5.06146	4.16049e-07	1.65683e-05	94.1721	1.39896	0.374167	3.73886	0.000184858	0.00369176	105.859	2.35373	0.823749	2.85733	0.00427217	0.0278312
ENSG00000276710.4	CSPG4P10	176.859	1.83355	0.626196	2.92808	0.00341059	0.0192588	329.901	1.11751	0.409677	2.72778	0.00637624	0.0257327	51.4367	1.50932	0.405259	3.72432	0.000195842	0.00227748	48.5965	1.21026	0.389334	3.10852	0.00188025	0.0195755	54.2855	1.21924	0.399078	3.05514	0.00224952	0.025157	270.088	3.0211	0.515626	5.85909	4.65418e-09	2.56925e-07
ENSG00000266709.1	RP11-214O1.2	167.555	1.89822	0.66892	2.83774	0.00454341	0.0241087	250.635	2.35073	0.458839	5.1232	3.0039e-07	3.5653e-06	1361.57	2.01597	0.0894124	22.5469	1.44008e-112	9.67554e-109	767.402	1.67718	0.173972	9.64056	5.38929e-22	1.63565e-19	1094.09	2.05657	0.186548	11.0243	2.91732e-28	3.55071e-25	192.693	2.65081	0.595031	4.45492	8.39259e-06	0.000178826
ENSG00000237781.3	RP11-54A4.2	86.5694	2.56471	1.09322	2.34602	0.0189751	0.0726046	257.789	3.46764	0.426359	8.13313	4.18337e-16	1.23824e-14	25.1931	2.08892	0.551542	3.78741	0.000152227	0.00184367	31.1392	2.42389	0.531758	4.55825	5.15807e-06	0.00014845	43.6882	3.15638	0.545029	5.79121	6.98814e-09	5.03606e-07	138.972	3.23632	0.739315	4.37746	1.20069e-05	0.000244791
ENSG00000215158.9	RP11-1023L17.1	287.335	1.5269	0.479643	3.1834	0.00145556	0.00968591	572.09	1.70909	0.292066	5.85172	4.86517e-09	7.41485e-08	1606.56	1.14956	0.077799	14.776	2.09277e-49	1.12487e-46	976.7	1.10338	0.133756	8.24918	1.59489e-16	2.85066e-14	1121.2	1.10022	0.150203	7.32488	2.39107e-13	4.36529e-11	298.836	1.04261	0.481886	2.16361	0.0304943	0.115033
ENSG00000100288.19	CHKB	91.4663	2.37377	1.00783	2.35532	0.0185066	0.071339	41.9246	2.64275	1.00352	2.63349	0.00845132	0.0323154	18.3858	2.4261	0.639213	3.79545	0.000147377	0.00179058	14.3683	1.81661	0.738124	2.46112	0.0138505	0.0858148	19.5383	1.84181	0.664308	2.77253	0.00556223	0.0491515	127.73	4.11171	0.749477	5.4861	4.10899e-08	1.73458e-06
ENSG00000215440.11	NPEPL1	204.093	1.96436	0.754089	2.60495	0.00918882	0.0419322	272.961	2.15929	0.397818	5.42784	5.70397e-08	7.55102e-07	107.506	1.60226	0.25425	6.3019	2.94027e-10	1.28093e-08	106.177	1.02151	0.28631	3.56787	0.000359899	0.00535996	206.004	1.37474	0.289983	4.74076	2.12914e-06	8.55874e-05	308.479	3.02957	0.540289	5.60731	2.055e-08	9.57632e-07
ENSG00000225300.1	RP11-1086F11.1	55.7131	2.48599	1.11766	2.22428	0.0261295	0.0923135	66.8553	2.62456	0.793172	3.30894	0.000936515	0.00507943	27.2058	2.04046	0.593891	3.43575	0.000590916	0.00579593	19.2596	2.04047	0.622924	3.27563	0.00105425	0.0125179	20.9791	2.81371	0.726653	3.87215	0.000107879	0.00235166	150.453	2.52639	0.735086	3.43687	0.000588487	0.00596836
ENSG00000069696.6	DRD4	66.419	2.41567	1.08628	2.2238	0.0261619	0.0923951	145.996	2.98159	0.624582	4.77374	1.80834e-06	1.88224e-05	40.2716	2.90739	0.461553	6.29916	2.99272e-10	1.29934e-08	51.6207	2.33072	0.382621	6.09147	1.11879e-09	7.44537e-08	69.4588	3.20257	0.429194	7.46181	8.53395e-14	1.68434e-11	75.43	3.44032	0.947671	3.63029	0.0002831	0.00332309
ENSG00000279841.1	RP11-274A11.4	68.3432	2.5461	1.20966	2.10481	0.0353081	0.11547	50.3078	4.16937	1.01685	4.10029	4.12632e-05	0.000320652	55.4525	1.95735	0.395096	4.95412	7.26572e-07	1.6313e-05	31.5705	2.05119	0.510887	4.01496	5.94556e-05	0.00120786	52.463	2.07201	0.431197	4.80525	1.54558e-06	6.56211e-05	53.2975	2.59127	1.02662	2.52408	0.0116003	0.0575715
ENSG00000254884.1	PRR13P2	69.5665	2.25824	1.08077	2.08947	0.0366654	0.118456	165.09	4.00745	0.542388	7.38853	1.48459e-13	3.64081e-12	41.5581	1.2712	0.382618	3.32237	0.000892557	0.00816455	23.6301	1.06913	0.528498	2.02297	0.0430763	0.184058	30.3378	1.61706	0.484303	3.33894	0.000840984	0.0120184	177.234	3.2685	0.600848	5.43981	5.33374e-08	2.17483e-06
ENSG00000235590.7	GNAS-AS1	60.9549	2.1112	1.00971	2.0909	0.0365372	0.118203	73.1249	2.74735	0.74876	3.6692	0.000243308	0.00157132	110.493	1.97439	0.288815	6.83618	8.13344e-12	4.48842e-10	82.2831	1.49908	0.297795	5.03395	4.80474e-07	1.87245e-05	95.4616	2.02168	0.339073	5.96238	2.48587e-09	2.00222e-07	95.8158	2.14182	0.973621	2.19985	0.0278177	0.107513
ENSG00000144504.15	ANKMY1	415.937	1.20664	0.444645	2.71373	0.00665311	0.0323395	982.293	1.60724	0.248041	6.47974	9.18782e-11	1.70062e-09	442.632	1.26363	0.129854	9.73121	2.21941e-22	3.57165e-20	398.033	1.25762	0.152031	8.27216	1.31554e-16	2.3956e-14	508.085	1.27056	0.168146	7.55629	4.14716e-14	8.45453e-12	503.583	1.87785	0.439025	4.27732	1.89161e-05	0.00035686

## Sheet: Fibroblasts WT(Q19Q17) specific
X	Symbol	baseMean.HD31151	log2FoldChange.HD31151	lfcSE.HD31151	stat.HD31151	pvalue.HD31151	padj.HD31151	baseMean.HDQ43	log2FoldChange.HDQ43	lfcSE.HDQ43	stat.HDQ43	pvalue.HDQ43	padj.HDQ43	baseMean.WT302-23	log2FoldChange.WT302-23	lfcSE.WT302-23	stat.WT302-23	pvalue.WT302-23	padj.WT302-23
ENSG00000003402.19	CFLAR	3353.37	0.903576	0.195031	4.63299	3.60428e-06	5.54537e-05	4239.52	0.942007	0.120202	7.83686	4.61942e-15	1.26991e-13	3719.59	1.2447	0.267275	4.657	3.20858e-06	7.86409e-05
ENSG00000005001.9	PRSS22	NA	NA	NA	NA	NA	NA	0.583279	-2.48429	4.86345	-0.510809	0.609485	NA	52.3856	4.50278	2.16606	2.07879	0.0376368	0.132504
ENSG00000006015.17	C19orf60	371.528	0.79753	0.449397	1.77466	0.0759533	0.19499	641.397	0.490088	0.253345	1.93447	0.0530556	0.138275	430.879	1.01984	0.489326	2.08417	0.037145	0.131362
ENSG00000006025.11	OSBPL7	250.035	0.85053	0.52353	1.62461	0.104247	0.241711	658.279	0.43763	0.285916	1.53062	0.125863	0.255764	498.82	1.65798	0.427665	3.87681	0.000105833	0.00148596
ENSG00000006194.9	ZNF263	665.454	-0.233931	0.361294	-0.647479	0.517322	0.699876	1045.2	-0.186566	0.261362	-0.713822	0.475337	0.645685	988.058	1.22871	0.45822	2.68148	0.00732976	0.0411333
ENSG00000006282.20	SPATA20	1862.18	0.747946	0.216761	3.45056	0.000559433	0.0043958	1824.06	0.667375	0.155233	4.29918	1.71432e-05	0.000145128	1243.74	1.08089	0.284778	3.79556	0.000147311	0.00193904
ENSG00000006740.16	ARHGAP44	21.0392	-1.0609	2.10316	-0.50443	0.613959	0.772044	23.5333	2.04979	1.50573	1.36133	0.173411	0.319878	69.4362	2.52287	0.902669	2.7949	0.00519152	0.0321157
ENSG00000007545.15	CRAMP1	875.438	0.501393	0.410767	1.22062	0.222228	0.411043	946.928	0.446939	0.248013	1.80208	0.0715323	0.172856	905.803	1.23047	0.435907	2.82279	0.00476071	0.0300534
ENSG00000008300.15	CELSR3	180.079	1.28861	0.720297	1.78899	0.0736159	0.190853	868.561	0.728969	0.216806	3.36231	0.000772932	0.00430171	394.418	1.56113	0.69617	2.24246	0.0249319	0.0995554
ENSG00000008311.14	AASS	289.992	0.638012	0.475721	1.34115	0.179872	0.355085	576.274	0.781132	0.287657	2.7155	0.00661759	0.0265028	429.607	1.02216	0.400499	2.55222	0.010704	0.0544949
ENSG00000008710.18	PKD1	15743.4	0.546901	0.133803	4.08736	4.36316e-05	0.000491967	21287.6	0.716871	0.0807776	8.87463	7.01692e-19	2.58124e-17	14528.6	1.40945	0.329985	4.27127	1.94366e-05	0.000365143
ENSG00000010322.15	NISCH	4345.67	0.955015	0.189102	5.05027	4.41193e-07	8.17415e-06	5677.84	0.692151	0.103988	6.65607	2.81248e-11	5.62854e-10	3924.33	1.25201	0.238644	5.24634	1.55151e-07	5.63474e-06
ENSG00000010803.16	SCMH1	609.919	0.414142	0.459724	0.90085	0.367668	0.570061	1211.86	0.234434	0.189731	1.23561	0.216603	0.375278	822.757	1.01916	0.341138	2.98754	0.00281233	0.0204192
ENSG00000011258.15	MBTD1	529.936	0.980758	0.370675	2.64587	0.00814808	0.0382438	610.179	0.134195	0.258063	0.520009	0.603058	0.750686	537.816	1.01396	0.448761	2.25946	0.0238548	0.0965223
ENSG00000012822.15	CALCOCO1	3499.14	0.590645	0.18044	3.27337	0.00106275	0.00746424	5669.01	0.963255	0.108516	8.87664	6.89122e-19	2.53957e-17	4150.57	1.11756	0.315378	3.54355	0.000394785	0.00435598
ENSG00000027075.13	PRKCH	NA	NA	NA	NA	NA	NA	2.02375	-4.27145	4.76851	-0.895762	0.37038	NA	57.7808	2.83965	0.980617	2.89578	0.00378217	0.0254523
ENSG00000033122.18	LRRC7	4.61875	-5.36813	4.18754	-1.28193	0.199867	NA	0.388853	-1.90339	4.90197	-0.38829	0.697801	NA	68.1939	9.59902	2.08049	4.61383	3.95314e-06	9.41877e-05
ENSG00000035664.11	DAPK2	370.964	0.687304	0.430416	1.59683	0.110303	0.252167	183.553	0.901107	0.538041	1.67479	0.0939753	0.2084	494.25	1.11034	0.414078	2.68148	0.00732975	0.0411333
ENSG00000035687.9	ADSS	364.758	0.377506	0.459261	0.821985	0.411086	0.610872	619.42	0.454749	0.255466	1.78008	0.0750634	0.178292	594.873	1.04617	0.413427	2.53049	0.0113904	0.0569395
ENSG00000036530.8	CYP46A1	13.8365	-1.52871	2.42653	-0.63	0.528695	0.708813	53.86	1.15486	0.952697	1.2122	0.225434	0.385939	99.6236	2.34865	0.98096	2.39423	0.0166551	0.0752669
ENSG00000047457.13	CP	0.321653	-1.55634	4.91678	-0.316537	0.751595	NA	7.54368	0.446953	2.32726	0.192051	0.847702	0.914792	32.8419	4.59164	1.86841	2.45752	0.0139901	0.0662086
ENSG00000049089.13	COL9A2	68.3363	0.128621	0.99222	0.12963	0.896859	0.946153	150.935	0.22892	0.51489	0.4446	0.656609	0.787754	228.078	1.2917	0.555993	2.32323	0.0201669	0.0859134
ENSG00000049192.14	ADAMTS6	695.311	0.369481	0.341479	1.082	0.279253	0.477746	2646.04	0.982149	0.159602	6.15373	7.56795e-10	1.27923e-08	1693.95	1.22521	0.299721	4.08784	4.35405e-05	0.000704382
ENSG00000049759.17	NEDD4L	99.8144	-0.997906	0.800369	-1.24681	0.212468	0.398131	100.731	0.948807	0.677484	1.40049	0.161368	0.303742	221.521	2.54508	0.866112	2.93851	0.00329791	0.0230225
ENSG00000049769.12	PPP1R3F	117.482	-0.0806568	1.20975	-0.0666725	0.946842	0.97392	305.75	0.348147	0.381155	0.9134	0.361032	0.535397	262.046	1.80524	0.565397	3.19288	0.00140864	0.0118483
ENSG00000050426.15	LETMD1	258.604	0.91133	0.559671	1.62833	0.103455	0.24067	458.337	0.38739	0.296027	1.30863	0.19066	0.342355	451.775	1.55928	0.458685	3.39946	0.000675195	0.00668894
ENSG00000051009.10	FAM160A2	359.819	0.41031	0.444755	0.922554	0.35624	0.558354	559.595	0.491965	0.271576	1.81152	0.0700605	0.170366	504.057	1.6591	0.481686	3.44436	0.000572415	0.00582843
ENSG00000054967.12	RELT	347.507	0.690378	0.433732	1.59172	0.111449	0.25416	400.684	0.640524	0.373439	1.7152	0.0863079	0.196532	463.315	1.77515	0.41798	4.24698	2.16667e-05	0.000396655
ENSG00000056998.18	GYG2	26.2237	0.644609	2.03339	0.317012	0.751235	0.861592	19.6654	-0.785891	4.57501	-0.171779	0.863611	0.924642	123.422	3.03816	1.27785	2.37756	0.0174274	0.0777
ENSG00000058866.14	DGKG	0.899631	-2.99868	4.83389	-0.620344	0.535031	NA	NA	NA	NA	NA	NA	NA	71.2809	3.14533	1.56151	2.01428	0.0439798	0.148736
ENSG00000059122.16	FLYWCH1	1519.2	0.821703	0.260325	3.15645	0.00159703	0.0104534	3188.34	0.537763	0.151321	3.55378	0.000379736	0.00232995	1577.94	1.05573	0.377296	2.79815	0.00513958	0.0319173
ENSG00000059588.9	TARBP1	676.411	0.839959	0.386926	2.17085	0.0299426	0.102195	854.944	0.527795	0.224009	2.35613	0.0184664	0.0609575	817.289	1.08213	0.37527	2.8836	0.00393162	0.0262049
ENSG00000060069.16	CTDP1	1160.98	0.143791	0.278896	0.515573	0.606153	0.765673	1433.47	-0.133183	0.188811	-0.705379	0.480574	0.650114	1227.64	1.03622	0.443147	2.33831	0.019371	0.0836064
ENSG00000062524.15	LTK	28.0709	-3.24792	1.81177	-1.79267	0.0730252	0.189995	8.76164	-0.579418	2.71109	-0.213721	0.830764	0.905061	111.321	2.20421	0.718344	3.06846	0.00215164	0.0164698
ENSG00000063761.15	ADCK1	184.037	0.458444	0.64758	0.707934	0.478986	0.670641	193.84	0.128365	0.48394	0.26525	0.790817	0.880729	230.975	1.4162	0.560177	2.52814	0.011467	0.0571627
ENSG00000064932.15	SBNO2	4098.45	0.635793	0.160423	3.96324	7.394e-05	0.000785881	4860.81	0.487762	0.11595	4.20665	2.59181e-05	0.000210191	3251.63	1.06169	0.315266	3.36761	0.000758237	0.00736122
ENSG00000065621.14	GSTO2	38.7137	0.356744	1.42132	0.250996	0.801817	0.892454	40.8255	1.31669	1.00844	1.30567	0.191666	0.343542	58.977	2.27558	0.954707	2.38353	0.0171473	0.0768714
ENSG00000068903.19	SIRT2	712	0.833979	0.323533	2.57773	0.00994524	0.0445523	772.781	0.228888	0.230655	0.992339	0.321032	0.494507	559.212	1.16481	0.380629	3.06021	0.00221179	0.0168429
ENSG00000069011.15	PITX1	NA	NA	NA	NA	NA	NA	3.49968	-5.06222	4.2656	-1.18675	0.235325	NA	16.7437	7.58015	3.32806	2.27765	0.0227474	0.0933893
ENSG00000071246.10	VASH1	460.187	0.477802	0.404012	1.18264	0.23695	0.427838	921.383	0.292202	0.263678	1.10818	0.267785	0.436589	458.455	1.65817	0.626575	2.6464	0.00813544	0.0445982
ENSG00000074276.10	CDHR2	1.8743	4.67675	4.81994	0.970293	0.331901	NA	6.65523	0.247896	2.99853	0.0826725	0.934112	0.965427	43.4093	3.49549	1.2183	2.86916	0.00411561	0.0270602
ENSG00000074855.10	ANO8	847.567	0.646833	0.295915	2.18587	0.0288249	0.0995776	2108.12	0.586017	0.161699	3.62411	0.000289955	0.0018354	1708.3	1.51204	0.319169	4.73741	2.16471e-06	5.62041e-05
ENSG00000077800.11	FKBP6	NA	NA	NA	NA	NA	NA	NA	NA	NA	NA	NA	NA	18.6828	5.98801	2.94229	2.03516	0.0418352	0.143374
ENSG00000078399.16	HOXA9	163.518	0.0637558	0.795436	0.080152	0.936116	0.968375	447.27	0.961613	0.312665	3.07554	0.00210124	0.0100837	323.989	2.18964	0.457662	4.78441	1.71494e-06	4.61286e-05
ENSG00000078403.16	MLLT10	1470.69	0.855154	0.229519	3.72586	0.000194649	0.00182818	2015.05	0.912633	0.179884	5.07347	3.90632e-07	4.54213e-06	1710.67	1.00821	0.312433	3.22696	0.00125112	0.0107812
ENSG00000079335.18	CDC14A	83.8054	-0.376525	0.90668	-0.415279	0.677938	0.814608	92.2432	0.42022	0.673846	0.623613	0.532882	0.693764	169.693	1.56389	0.723885	2.16041	0.030741	0.115503
ENSG00000081148.11	IMPG2	10.5455	-1.68944	2.65512	-0.636293	0.524585	0.705459	36.8552	1.07324	1.27892	0.83918	0.401368	0.575809	60.3248	3.13992	1.36594	2.29873	0.0215203	0.0898175
ENSG00000081760.16	AACS	914.281	0.714185	0.291354	2.45126	0.0142355	0.0583918	1773.91	0.286771	0.159426	1.79877	0.0720545	0.173584	1442.25	1.05495	0.277818	3.79728	0.00014629	0.00192843
ENSG00000082014.16	SMARCD3	811.923	0.782455	0.29702	2.63435	0.00842979	0.0392417	1881.21	0.658509	0.156615	4.20463	2.61512e-05	0.000211746	1127.84	1.02138	0.389798	2.62028	0.00878567	0.0471927
ENSG00000084110.10	HAL	1.56192	4.41349	4.82696	0.914342	0.360537	NA	13.6239	3.62507	1.85008	1.95941	0.0500645	0.13233	67.3025	5.74419	1.43176	4.01199	6.02093e-05	0.000928818
ENSG00000087266.15	SH3BP2	1975.58	0.908634	0.210968	4.30698	1.65497e-05	0.000211541	3808.64	0.954471	0.118581	8.0491	8.34058e-16	2.41971e-14	1868.23	1.38737	0.362675	3.82539	0.000130567	0.00175206
ENSG00000088538.12	DOCK3	66.2667	0.196208	1.0155	0.193214	0.846791	0.918771	70.2743	0.360888	0.771446	0.467807	0.639922	0.776986	88.5625	2.59779	1.00314	2.58965	0.00960731	0.0503991
ENSG00000088808.16	PPP1R13B	243.311	-0.00272164	0.54954	-0.00495258	0.996048	0.998204	401.633	0.506277	0.317499	1.59458	0.110807	0.234247	457.613	1.30101	0.428595	3.03553	0.00240117	0.0178835
ENSG00000090975.12	PITPNM2	521.36	0.237697	0.412536	0.576184	0.564491	0.735291	427.363	0.803548	0.316701	2.53725	0.0111728	0.0406759	979.951	1.05822	0.34814	3.03965	0.0023685	0.0177129
ENSG00000091536.16	MYO15A	27.0005	0.188259	1.5515	0.12134	0.903422	0.949898	22.2536	2.36342	1.31613	1.79573	0.0725368	0.174274	75.7384	2.63034	1.04838	2.50896	0.0121088	0.0594375
ENSG00000091542.8	ALKBH5	1106.01	-0.815802	0.42354	-1.92615	0.0540856	0.155295	2604	-0.671199	0.18811	-3.56812	0.000359558	0.00222378	3653.54	2.07908	0.33435	6.21829	5.026e-10	3.60686e-08
ENSG00000092140.14	G2E3	265.572	0.820998	0.543083	1.51174	0.130601	0.284212	566.152	0.853462	0.279663	3.05175	0.00227511	0.0107715	635.513	1.21137	0.470332	2.57557	0.0100075	0.0519217
ENSG00000092295.11	TGM1	32.0178	1.06566	1.5021	0.709448	0.478047	0.669752	20.2272	0.185646	1.3474	0.137781	0.890414	0.940052	69.1528	3.77496	1.25689	3.00342	0.00266966	0.0195906
ENSG00000092871.16	RFFL	143.47	-0.45149	0.660017	-0.684058	0.493939	0.682617	412.619	0.342921	0.32231	1.06395	0.287353	0.458622	271.18	1.23956	0.479922	2.58284	0.00979902	0.051091
ENSG00000096092.5	TMEM14A	36.4855	0.479653	1.87181	0.25625	0.797758	0.88948	111.029	-0.829704	0.645294	-1.28578	0.198521	0.352544	177.304	1.53508	0.702065	2.18652	0.0287775	0.110296
ENSG00000099625.12	CBARP	620.238	0.892525	0.384078	2.32381	0.0201357	0.075874	601.352	0.156322	0.259414	0.602594	0.546779	0.705202	577.836	1.15159	0.470371	2.44825	0.0143551	0.0673497
ENSG00000099849.14	RASSF7	43.8665	1.5134	1.80636	0.837816	0.402134	0.602738	162.746	-0.437201	0.520572	-0.839847	0.400994	0.575385	78.3969	2.30426	1.03369	2.22915	0.0258037	0.101948
ENSG00000099974.7	DDTL	22.3907	1.84559	1.70115	1.08491	0.277964	0.476242	0.535088	0.376734	4.97248	0.0757638	0.939607	NA	30.3451	3.95184	1.68729	2.34212	0.0191745	0.082974
ENSG00000100023.18	PPIL2	968.016	0.687476	0.2732	2.51639	0.0118565	0.0511612	1533.18	0.66516	0.168021	3.95878	7.53324e-05	0.00054618	1300.87	1.21654	0.417903	2.91105	0.00360212	0.0245725
ENSG00000100083.18	GGA1	1120.03	0.781698	0.257303	3.03804	0.00238121	0.0143632	1836.51	0.487367	0.157795	3.0886	0.002011	0.0097513	1309.07	1.06763	0.386688	2.76097	0.00576294	0.0346139
ENSG00000100150.16	DEPDC5	418.695	0.394184	0.408722	0.96443	0.334831	0.53654	540.003	0.47559	0.306274	1.55282	0.120466	0.248175	599.848	1.07548	0.356944	3.01302	0.00258658	0.0190971
ENSG00000100968.13	NFATC4	3938.28	0.856083	0.18497	4.62823	3.68803e-06	5.64953e-05	5538.76	0.639134	0.09745	6.55859	5.43191e-11	1.04318e-09	3032.33	1.13723	0.30462	3.73329	0.000188998	0.00236623
ENSG00000101098.12	RIMS4	0.492536	-2.11443	4.87494	-0.433735	0.664481	NA	0.468339	-2.14725	4.88394	-0.439656	0.660186	NA	15.5262	5.75352	2.70019	2.13078	0.033107	0.12149
ENSG00000101181.17	MTG2	817.894	0.877591	0.31514	2.78477	0.00535656	0.0273436	847.271	0.312731	0.26151	1.19587	0.231748	0.393912	960.165	1.39747	0.609245	2.29378	0.0218032	0.090612
ENSG00000101224.17	CDC25B	2016.15	0.291009	0.21083	1.3803	0.167493	0.338453	3884.64	0.195821	0.133321	1.46879	0.141889	0.277231	2889.32	1.02327	0.254315	4.02364	5.73062e-05	0.000890701
ENSG00000101413.11	RPRD1B	415.337	0.372161	0.450308	0.82646	0.408543	0.608858	760.82	0.869333	0.273956	3.17326	0.00150739	0.0076522	586.394	1.15377	0.378114	3.05138	0.00227789	0.0172324
ENSG00000101438.3	SLC32A1	NA	NA	NA	NA	NA	NA	NA	NA	NA	NA	NA	NA	41.6335	8.8881	2.80875	3.16443	0.00155388	0.0127603
ENSG00000101473.16	ACOT8	113.264	-0.00489046	0.768492	-0.00636371	0.994923	0.997538	359.23	0.284858	0.352644	0.807778	0.419218	0.59231	341.035	1.52303	0.641291	2.37494	0.0175517	0.0780409
ENSG00000101493.10	ZNF516	3293.51	0.881729	0.224198	3.93282	8.39552e-05	0.000880105	3109.54	0.752377	0.152876	4.9215	8.5885e-07	9.46447e-06	3635.77	1.00443	0.293501	3.42224	0.000621077	0.00623894
ENSG00000101546.12	RBFA	144.506	1.00598	0.66862	1.50457	0.132435	0.286961	248.715	0.794614	0.414649	1.91635	0.05532	0.142789	220.609	1.26053	0.587779	2.14456	0.0319877	0.118646
ENSG00000102032.12	RENBP	437.741	0.732904	0.394582	1.85742	0.0632512	0.172388	35.3019	-0.537261	1.29153	-0.415987	0.677419	0.802831	107.36	2.20202	1.08072	2.03755	0.0415947	0.142741
ENSG00000102349.16	KLF8	52.9731	0.285878	1.11517	0.256354	0.797678	0.889447	3.19889	-4.92844	3.96666	-1.24247	0.214064	NA	107.566	2.21554	0.969097	2.28619	0.022243	0.0918228
ENSG00000102409.9	BEX4	77.9389	-0.415462	0.910389	-0.456357	0.648133	0.795546	25.1648	0.833466	1.29923	0.641509	0.521192	0.683768	137.796	3.20382	1.48957	2.15083	0.0314897	0.117361
ENSG00000102547.18	CAB39L	52.9471	-1.34046	1.09818	-1.22062	0.222232	0.411043	128.697	-0.151668	0.56335	-0.269225	0.787757	0.878612	186.359	1.80213	0.818378	2.20208	0.02766	0.107111
ENSG00000102904.14	TSNAXIP1	29.5018	-8.04152	2.16085	-3.72147	0.000198068	0.00185239	73.5779	-0.184044	0.752146	-0.244692	0.806695	0.890076	161.903	2.77963	0.639188	4.34869	1.36956e-05	0.000273015
ENSG00000103121.8	CMC2	154.892	1.12887	0.650434	1.73556	0.0826412	0.206268	208.428	0.689146	0.469023	1.46932	0.141746	0.277031	204.198	1.67597	0.583709	2.87123	0.00408873	0.0269295
ENSG00000104205.12	SGK3	66.6519	0.479936	0.97695	0.49126	0.623243	0.7786	101.193	0.672024	0.813708	0.825878	0.408873	0.582562	160.459	2.16548	0.906648	2.38845	0.0169198	0.0761315
ENSG00000104866.10	PPP1R37	1618.2	0.844563	0.232961	3.62534	0.000288586	0.00251955	1431.52	0.241996	0.217804	1.11107	0.266538	0.435145	1291.63	1.06777	0.364356	2.93057	0.00338339	0.0234822
ENSG00000105053.10	VRK3	459.147	0.581558	0.42841	1.35748	0.174629	0.348486	874.218	0.754927	0.227931	3.31209	0.000926007	0.00503178	730.266	1.32339	0.502416	2.63405	0.00843723	0.045801
ENSG00000105131.7	EPHX3	NA	NA	NA	NA	NA	NA	30.5391	2.28553	1.23537	1.85007	0.0643033	0.159999	38.9913	5.94049	2.12397	2.79688	0.00515988	0.0319881
ENSG00000105221.16	AKT2	1985.86	0.79842	0.208721	3.8253	0.000130612	0.00128862	3584.23	0.748085	0.141862	5.27333	1.33967e-07	1.67997e-06	2280.35	1.04644	0.283464	3.69161	0.000222835	0.0027178
ENSG00000105255.10	FSD1	83.6217	0.831667	0.858974	0.96821	0.332939	0.534873	228.269	0.0290765	0.448565	0.0648211	0.948316	0.973463	260.11	1.44877	0.584463	2.4788	0.0131825	0.0632374
ENSG00000105388.15	CEACAM5	NA	NA	NA	NA	NA	NA	2.33312	-4.47756	4.80464	-0.931923	0.351376	NA	31.3172	8.47694	2.95939	2.86442	0.00417768	0.0273447
ENSG00000105397.13	TYK2	1707.21	0.836646	0.295364	2.8326	0.00461715	0.0243677	3165.52	0.868757	0.133919	6.4872	8.74481e-11	1.6245e-09	2713.92	1.77393	0.323624	5.48146	4.21834e-08	1.77655e-06
ENSG00000105409.16	ATP1A3	6.63692	-0.167069	3.24372	-0.0515053	0.958923	NA	1.82558	-2.47355	4.81045	-0.514203	0.60711	NA	38.8221	2.38691	1.21632	1.96241	0.049715	0.162377
ENSG00000105610.4	KLF1	NA	NA	NA	NA	NA	NA	NA	NA	NA	NA	NA	NA	17.685	7.65172	3.36246	2.27563	0.0228683	0.0937141
[truncated: 897 more rows]

## Sheet: FibroblastsHD(Q40 &Q43)specific
X	Symbol	baseMean.HD31151	log2FoldChange.HD31151	lfcSE.HD31151	stat.HD31151	pvalue.HD31151	padj.HD31151	baseMean.HDQ43	log2FoldChange.HDQ43	lfcSE.HDQ43	stat.HDQ43	pvalue.HDQ43	padj.HDQ43	baseMean.WT302-23	log2FoldChange.WT302-23	lfcSE.WT302-23	stat.WT302-23	pvalue.WT302-23	padj.WT302-23
[truncated: 427 more rows]
